# Supplementary material for: Intrinsic intermolecular photoinduced charge separation in organic radical semiconductors
Source: Nat Mater. 2025 Sep 30;25(1):100–6. doi: 10.1038/s41563-025-02362-z (PMC12747885; doi:10.1038/s41563-025-02362-z)
Supplement: Supplementary file 2 — Source data for Fig. 3. [file 41563_2025_2362_MOESM2_ESM.xlsx]

## Sheet: 3a
Wavelength (nm)	0 ns	20 ns	40 ns	150 ns
580.006	7381	572.823	41.6847	7.34854
580.296	7614.77	582.139	40.3032	6.95365
580.586	7805.94	586.639	42.1583	5.76052
580.876	8012.83	617.165	43.0179	5.70193
581.166	8162.37	621.851	44.088	4.60053
581.455	8490.57	628.488	43.4863	3.07589
581.745	8871.54	642.44	43.6766	1.65943
582.035	9311.49	656.707	44.3153	1.04065
582.325	9528.8	669.844	45.8988	-0.73224
582.615	9715.37	678.776	50.2002	-0.54365
582.905	10048.5	699.926	56.3485	-1.39558
583.194	10510.4	723.276	60.3944	-2.86046
583.484	10871.5	756.824	62.4104	-2.74894
583.774	11089.6	781.273	66.9069	-0.11201
584.064	11352.7	813.133	69.5639	-2.16757
584.354	11639.9	831.536	73.8945	-3.004
584.644	12120.3	864.682	74.6161	-3.85447
584.933	12608.8	888.484	74.3483	-5.33562
585.223	13081.3	918.769	79.4768	-6.15898
585.513	13420.6	958.369	85.9501	-7.549
585.803	13933	981.188	90.5452	-8.77311
586.093	14381.6	1022.44	95.6787	-7.43808
586.382	14787.4	1064.91	99.8006	-8.35871
586.672	15178.3	1108.56	103.175	-9.30564
586.962	15905.9	1150.44	104.325	-8.87308
587.252	16568.5	1193.52	106.157	-7.43556
587.542	16784.4	1235.11	112.921	-4.12204
587.831	17110	1270.48	121.298	-3.12707
588.121	17735.1	1317.78	122.042	-2.44491
588.411	18634.7	1373.38	125.171	-4.90803
588.701	19279.6	1421.42	132.653	-4.30511
588.991	19745.4	1457	136.068	-4.77469
589.28	20213.1	1507.66	135.556	-6.73449
589.57	21166.5	1554.24	137.288	-4.33532
589.86	22298.2	1601.82	143.089	-4.00507
590.15	23229.6	1645.73	144.023	-4.27497
590.439	23758.5	1696.86	147.103	-1.50781
590.729	24288.7	1749.87	151.082	1.80488
591.019	25173	1797.24	154.931	2.45812
591.309	26399.6	1848.02	155.701	4.75757
591.599	27360.8	1894.4	159.686	8.99406
591.888	27731.1	1955.62	163.618	11.3281
592.178	28125.6	2027.96	169.54	14.8994
592.468	29114.9	2105.3	175.4	15.478
592.758	30610.9	2185.19	182.451	17.2965
593.047	31797.9	2272.2	187.958	20.5468
593.337	32593.9	2351.4	191.935	23.6357
593.627	33650.3	2431.15	195.914	25.182
593.917	35039.9	2524.87	200.128	26.1413
594.206	36206.7	2605.62	208.407	28.1628
594.496	37091.8	2670.57	216.14	30.6113
594.786	38177.7	2758.6	225.657	33.4914
595.076	39677.5	2864.87	236.021	34.9876
595.365	41294	2971.37	246.822	36.5261
595.655	42828.2	3073.6	255.394	38.5246
595.945	44049.5	3172.78	263.705	41.5048
596.234	45308.7	3268.83	273.577	41.9402
596.524	46849.1	3369.06	285.034	44.5094
596.814	48474	3459.94	294.828	46.6158
597.104	50011.2	3559.57	308.119	49.8676
597.393	51662.3	3667.21	317.564	51.6154
597.683	53520.5	3787.34	328.133	54.9935
597.973	55421	3913.52	340.993	58.1909
598.262	57146	4030.51	352.607	57.2196
598.552	59042.5	4166.72	361.395	60.4184
598.842	60456	4303.56	372.858	61.6039
599.132	61890.2	4426.19	386.359	63.215
599.421	63799.2	4553	402.908	67.4391
599.711	66084.6	4691.57	420.97	69.773
600.001	68116.2	4826.63	435.192	74.2639
600.29	69967.5	4981.35	444.03	79.3109
600.58	72346.1	5152.48	453.679	82.0859
600.87	74360	5307.67	469.733	87.7692
601.159	76591.3	5470.21	484.288	91.8283
601.449	79016.9	5642.84	497.371	94.6077
601.739	81918.2	5818.83	511.066	99.0164
602.028	84364.2	5998.35	526.29	100.773
602.318	86515.2	6184.5	538.922	101.426
602.608	88912	6349.1	549.008	104.161
602.897	91555.3	6535.08	566.424	106.923
603.187	94152.7	6729.72	582.15	110.939
603.477	96474	6945.36	596.462	113.594
603.766	99319.1	7137.55	613.552	116.156
604.056	102030	7361.4	632.864	118.79
604.346	104817	7594.2	652.828	122.154
604.635	107286	7805.16	673.926	128.487
604.925	110439	8026.35	691.599	132.13
605.215	113951	8236.88	709.992	134.077
605.504	117891	8469.42	731.819	141.61
605.794	121098	8711.24	751.002	146.64
606.084	123689	8963.42	770.569	151.294
606.373	127236	9205.33	791.546	155.977
606.663	131170	9456.97	810.742	160.525
606.953	134563	9718.82	829.926	167.467
607.242	137375	9988.37	856.243	171.169
607.532	141160	10252.4	879.301	178.386
607.821	144895	10524.8	903.894	183.909
608.111	148423	10779.7	929.116	187.563
608.401	152566	11049.4	958.604	194.998
608.69	156651	11359.5	990.634	199.706
608.98	161333	11675.7	1019.85	204.693
609.27	166203	12001.8	1047.93	209.833
609.559	171073	12302.3	1079.46	214.765
609.849	174884	12640.8	1109.03	219.234
610.138	178773	12951.3	1136.81	226.032
610.428	182921	13280.4	1170.23	232.641
610.718	188009	13633.5	1196.74	240.871
611.007	193757	13971.3	1222.94	245.92
611.297	198819	14337.2	1255.92	251.702
611.586	203211	14742.7	1286.96	258.299
611.876	208419	15163.4	1315.87	265.744
612.166	213866	15551.5	1348.77	271.437
612.455	219489	15939.4	1376.31	278.834
612.745	224476	16332.4	1407.85	285.778
613.034	230130	16761.4	1441.93	291.714
613.324	235143	17206.1	1477.73	298.767
613.613	240942	17665.6	1512.58	303.699
613.903	246446	18121.4	1545.06	310.081
614.193	252547	18612.1	1575.66	315.828
614.482	258578	19069.9	1607.2	323.47
614.772	265742	19524.5	1641.98	331.05
615.061	273013	19984.6	1678.58	336.991
615.351	280246	20422.7	1715.87	345.256
615.64	286921	20877.7	1753.14	351.937
615.93	293032	21316.4	1791.13	359.863
616.22	299075	21798.3	1831.73	368.507
616.509	306226	22297.3	1874.18	376.807
616.799	312742	22740.7	1920.59	385.03
617.088	319739	23217.9	1967.94	394.374
617.378	326868	23720.8	2016.02	403.992
617.667	335213	24205.7	2059.82	414.304
617.957	342022	24677.2	2106.08	425.801
618.246	347608	25125.5	2154.2	434.683
618.536	354568	25661.3	2199.95	443.601
618.826	362051	26241.6	2253.05	455.291
619.115	369202	26798.4	2303.9	464.903
619.405	378047	27318.6	2349.87	475.176
619.694	386748	27873.1	2397.74	485.967
619.984	394032	28421.9	2447.8	495.953
620.273	401224	28981.8	2493.01	507.115
620.563	409870	29580.1	2540.88	518.494
620.852	418423	30173.5	2590.11	529.311
621.142	426832	30736.9	2641.51	539.251
621.431	435920	31318.8	2695.9	550.021
621.721	444027	31924.5	2752.88	562.538
622.01	453188	32525.6	2806.6	573.753
622.3	462392	33093.3	2863.89	587.836
622.589	471810	33690.6	2918.23	600.407
622.879	479372	34318.1	2975.78	610.3
623.168	485666	34954.5	3028.25	621.298
623.458	493629	35601.1	3085.06	633.16
623.747	504640	36311	3142.33	644.936
624.037	515553	37019.9	3204.41	656.925
624.326	524586	37816.9	3262.94	667.914
624.616	533482	38561.8	3320.38	679.826
624.905	543908	39330	3374.38	691.179
625.195	554616	40107.7	3424.96	704.576
625.484	564573	40931.9	3480.8	717.024
625.774	575230	41726.2	3548.31	734.674
626.063	588971	42562.4	3600.38	751.328
626.352	598594	43362.6	3661.66	766.499
626.642	605318	44089.7	3720.88	778.668
626.931	612786	44758.2	3788.5	792.766
627.221	623840	45441.8	3854.15	806.809
627.51	634914	46153.7	3912.31	821.256
627.8	643142	46814.6	3978.72	837.49
628.089	650989	47454.4	4044.38	850.586
628.379	660000	48106.4	4101.96	863.83
628.668	672243	48734	4163.29	878.019
628.958	682064	49420.2	4226.89	891.33
629.247	690381	50119.8	4294.13	905.413
629.536	699964	50824	4358.17	920.69
629.826	709759	51476.3	4420.27	935.836
630.115	717815	52152.3	4495.44	950.671
630.405	728082	52855.4	4567.98	961.734
630.694	739738	53644.3	4638.7	975.536
630.984	751581	54397.9	4700.52	989.774
631.273	760868	55057.3	4759.48	1002.69
631.562	771618	55749.9	4817.43	1017.92
631.852	780448	56524.7	4875.7	1029.56
632.141	789827	57276.4	4936.17	1043.05
632.431	799737	57967.3	4997.29	1056.07
632.72	810492	58638.3	5055.23	1069.73
633.01	819957	59364.3	5116.56	1083.53
633.299	830645	60051.6	5181.33	1096.67
633.588	839738	60763.1	5239.01	1104.7
633.878	848221	61451.9	5300.25	1116.71
634.167	858130	62100.5	5358.77	1128.39
634.457	867661	62830.8	5425.03	1136.64
634.746	873771	63559.6	5477.11	1145.64
635.035	878325	64178.7	5530.42	1152.55
635.325	886673	64764.6	5587.95	1163.17
635.614	897645	65334.3	5641.51	1173
635.903	907203	65922.9	5699.21	1180.62
636.193	912137	66523.6	5757.96	1187.5
636.482	916291	67047.4	5805.39	1195.96
636.772	923718	67546.5	5848.59	1201.89
637.061	933699	67983.7	5897.08	1209.45
637.35	941782	68512.8	5941.31	1218.2
637.64	949190	68994.3	5985.34	1227.6
637.929	955480	69445.6	6028.31	1236.68
638.218	962076	69868	6066.05	1243.79
638.508	967238	70210.5	6106.68	1248.31
638.797	972894	70534.3	6137.04	1254.07
639.086	973788	70895.5	6163.82	1261.08
639.376	975953	71303.4	6184.35	1268.07
639.665	980539	71671.6	6209.06	1271.94
639.955	987778	71929.2	6228.89	1275.94
640.244	992686	72154	6247.98	1277.1
640.533	996012	72380.5	6259.14	1277.01
640.823	999190	72538.7	6272.58	1279.52
641.112	1.00357e+06	72698.1	6280.32	1282.52
641.401	1.00699e+06	72804.3	6289.72	1283.14
641.691	1005648	72931.9	6286.6	1284.18
641.98	1.0051e+06	73067.5	6288.01	1287.46
642.269	1.00328e+06	73092.4	6291.34	1287.91
642.559	1.00244e+06	73173.8	6289.26	1287.96
642.848	1.00485e+06	73192.4	6280.69	1291.15
643.137	1.00934e+06	73188.9	6282.27	1293
643.426	1.007e+06	73190.3	6277.52	1291.58
643.716	1.00502e+06	73243.9	6272.94	1289.51
644.005	1.00258e+06	73261.8	6259.67	1288.22
644.294	1.00132e+06	73137.7	6251.25	1285.82
644.584	997998	73102.8	6242.39	1283.7
644.873	997564	73144.9	6224.73	1281.69
645.162	994636	73068.3	6199.95	1279.5
645.452	994486	72931.3	6169.48	1273.35
645.741	994998	72666.6	6147.77	1266.1
646.03	994512	72481.4	6128.89	1261.8
646.319	994263	72347.8	6104.72	1260.3
646.609	990798	72154.1	6083.14	1257.71
646.898	989529	71898.3	6063.63	1250.73
647.187	986108	71616.9	6048.89	1243.17
647.477	979833	71335.9	6034.87	1241.42
647.766	972664	71016.8	6014.99	1239.77
648.055	967641	70686.4	5991.4	1235.99
648.344	965864	70331.9	5968.54	1233.05
648.634	961308	69999.8	5939.75	1225.48
648.923	955772	69631.1	5914.63	1221.73
649.212	948609	69308.8	5877.85	1215
649.501	944609	69028.7	5844.29	1205.47
649.791	941875	68678.5	5811.98	1197.89
650.08	937600	68402.6	5781.51	1189.82
650.369	934220	68166.3	5755.62	1183.49
650.658	927823	67849.6	5717.77	1180.09
650.948	921828	67474.2	5671.7	1173.38
651.237	915277	67092.2	5631.15	1164.79
651.526	912510	66735.5	5597.46	1157.15
651.815	907724	66335.5	5556.67	1149.83
652.105	899832	65867.8	5521.91	1144.97
652.394	894156	65325.9	5482.86	1137.41
652.683	885653	64759.8	5444.03	1130.39
652.972	880250	64203.2	5393.7	1122.98
653.262	870622	63563.7	5339.65	1115.17
653.551	863510	62934.6	5288.15	1109.41
653.84	854356	62309.5	5235.89	1103.74
654.129	848158	61590.1	5190.05	1095.98
654.418	840677	60929.9	5139.33	1090.16
654.708	830985	60254.7	5093.83	1083.38
654.997	824458	59668.8	5054.08	1072.9
655.286	816647	59105.1	5007.1	1066.51
655.575	807049	58560.5	4966.92	1057.51
655.864	799438	58075.5	4924.65	1048.19
656.154	792674	57499.4	4885.11	1038.77
656.443	786497	56998.5	4846.91	1028.94
656.732	776973	56531.9	4805.03	1018.4
657.021	770805	56015	4762.72	1012.81
657.31	761860	55448.6	4714.23	1005.68
657.6	754174	54835.4	4671.37	995.018
657.889	745357	54312.6	4624.46	988.058
658.178	738091	53779.7	4581.91	981.111
658.467	731383	53262	4539.03	975.281
658.756	724772	52703.8	4502.3	965.985
659.045	717447	52067.3	4450.88	958.041
659.335	707089	51500.5	4407.56	948.816
659.624	697940	50944.5	4362.75	941.321
659.913	692963	50387.6	4319	930.49
660.202	688106	49820.1	4283.23	923.755
660.491	679854	49366.4	4244.81	919.651
660.78	668702	48875.4	4204.24	912.103
661.07	660121	48364.3	4166.59	903.145
661.359	652785	47940.3	4130.73	893.159
661.648	647184	47500.9	4092.7	880.834
661.937	642221	47072.6	4047.39	874.807
662.226	636789	46684.5	4011.17	864.611
662.515	625303	46210.5	3973.88	854.768
662.804	618958	45711	3936.23	844.817
663.093	614729	45243.8	3893.89	834.6
663.383	609736	44805.9	3856.52	826.734
663.672	601567	44309.8	3818.25	819.83
663.961	597176	43764.8	3781.56	812.697
664.25	590233	43167.8	3745.77	805.05
664.539	582982	42619.5	3710.89	799.619
664.828	577631	42057.1	3673.95	791.517
665.117	572037	41587.8	3632.2	784.736
665.406	566360	41099.2	3595.76	773.802
665.696	559271	40599	3562.71	763.845
665.985	552975	40074.2	3525.68	756.501
666.274	547030	39636.8	3487.46	745.541
666.563	540663	39174.9	3449.6	736.876
666.852	535170	38758.9	3412.18	729.423
667.141	529389	38424.5	3371.78	721.391
667.43	526224	38103.5	3335.79	711.838
667.719	518764	37757.8	3306.7	706.663
668.008	514049	37421	3271.55	697.925
668.297	508178	37069.6	3237.51	689.191
668.586	503605	36747.4	3206.57	682.76
668.875	497943	36472.7	3178.2	677.084
669.164	492404	36126.2	3150.68	672.45
669.454	490426	35754.1	3121.28	664.621
669.743	486935	35492.3	3090.99	656.998
670.032	482280	35238.1	3061.14	650.172
670.321	477266	35048.6	3032.6	648.295
670.61	475828	34863.7	3010.83	644.379
670.899	472100	34653.4	2985.03	637.636
671.188	469132	34417.6	2959.94	628.4
671.477	465862	34154.3	2932.57	621.191
671.766	462216	33914.6	2906.77	615.021
672.055	458807	33732.1	2892.56	612.647
672.344	455904	33585.2	2874.83	608.718
672.633	454409	33381.7	2861.28	602.96
672.922	452447	33178.8	2846.06	599.647
673.211	451137	33008.6	2827.83	596.984
673.5	448843	32822.9	2808.9	593.261
673.789	446341	32588.7	2798.8	589.806
674.078	444126	32429.8	2788.74	583.599
674.367	441395	32269.5	2780.82	579.982
674.656	439994	32113.8	2774.17	575.284
674.945	437264	31944.1	2759.72	571.365
675.234	434952	31809.2	2746.39	569.922
675.523	433130	31723.2	2740.78	568.91
675.812	431172	31572.9	2739.84	565.76
676.101	428537	31443.8	2732.38	564.038
676.39	427012	31323.8	2730.41	561.805
676.679	425574	31178.2	2733.49	562.254
676.968	425216	31088.1	2727.82	561.1
677.257	423933	30974.8	2725.78	560.87
677.546	421969	30856.2	2719.93	561.617
677.835	420412	30765.1	2720.25	561.192
678.124	418012	30681.9	2721.21	558.249
678.413	418279	30598.7	2717.91	557.454
678.702	418265	30539.1	2715.6	557.068
678.991	418272	30551.4	2706.53	558.643
679.28	417418	30534.5	2704.09	560.587
679.569	416254	30461.4	2698.07	564.81
679.858	416071	30466.3	2689.84	564.543
680.147	414353	30389.4	2680.18	568.171
680.436	414614	30303.4	2671.38	571.587
680.725	413228	30272.9	2671.12	572.703
681.014	412657	30253.2	2669.57	573.112
681.303	410800	30260.1	2673.17	574.123
681.592	411611	30222.8	2670.24	574.668
681.881	410638	30194.6	2673.11	573.46
682.17	410223	30200.3	2673.72	573.118
682.459	407789	30204.4	2676.6	573.135
682.748	408156	30228.3	2682.43	575.739
683.037	409358	30203.4	2690.04	579.389
683.325	410918	30133.3	2699.84	580.635
683.614	410851	30161.4	2710.52	582.086
683.903	409804	30194.6	2721.46	581.25
684.192	410780	30242.9	2725.66	580.543
684.481	410695	30265.6	2727.44	580.454
684.77	410515	30249.6	2732.53	577.606
685.059	409863	30216.7	2736.9	581.115
685.348	411487	30182.5	2740.15	581.092
685.637	411384	30172.3	2739.5	581.096
685.926	411854	30163	2739.27	583.315
686.215	410913	30151.5	2743.65	584.348
686.503	412680	30248.3	2752.81	586.095
686.792	413060	30292.3	2755.78	586.826
687.081	413848	30337.3	2758.58	588.49
687.37	414158	30363.9	2760.52	589.077
687.659	415890	30354.6	2759.02	591.721
687.948	416235	30369.9	2759.68	593.601
688.237	416390	30382	2765.88	595.737
688.526	416442	30421.5	2769.6	596.908
688.815	417965	30403.8	2774.26	602.425
689.103	417029	30431.6	2769.17	607.094
689.392	418395	30534.6	2769.19	611.563
689.681	418964	30555.4	2775.78	611.037
689.97	419072	30592.8	2781.18	617.196
690.259	418566	30639.5	2780.65	618.185
690.548	419195	30629.8	2780	618.328
690.836	420791	30690.8	2783.33	622.613
691.125	418775	30771.5	2780.78	623.847
691.414	418399	30843.8	2781.05	628.058
691.703	418045	30886.1	2783.53	627.407
691.992	420230	30898.5	2782.79	624.463
692.281	419129	30921	2788.65	625.678
692.57	418304	30827.8	2788.33	627.515
692.858	418338	30725	2786.76	631.096
693.147	419397	30657.5	2782.83	633.801
693.436	418742	30540.8	2774.76	635.663
693.725	417837	30462.4	2773.02	633.926
694.014	416161	30439.3	2770.91	634.205
694.302	415570	30448.6	2778.11	632.112
694.591	415515	30453	2779.67	636.854
694.88	417109	30504.7	2779.52	638.904
695.169	417474	30528.2	2777.67	638.575
695.458	417547	30538.9	2777.74	636.721
695.747	416831	30573.5	2784.27	635.51
696.035	416115	30616.6	2790.47	636.859
696.324	416317	30651.9	2798.73	635.554
696.613	414973	30696.9	2801.5	633.008
696.902	414525	30696.7	2799.82	634.129
697.19	414202	30682.2	2798.66	631.887
697.479	413922	30584.1	2803.26	630.608
697.768	412512	30517.4	2805	630.736
698.057	411187	30424	2807.26	633.974
698.346	410325	30280.9	2802.07	635.398
698.634	408719	30167.2	2788.83	636.547
698.923	408577	30078.1	2786.25	635.979
699.212	408162	30003.6	2782.72	637.42
699.501	408136	29976.2	2779.84	638.124
699.789	407518	29935.5	2775.06	640.163
700.078	407858	29887.4	2775.55	641.614
700.367	406462	29831.7	2776.07	641.782
700.656	405647	29813.5	2777.66	643.697
700.944	402818	29767.3	2777.4	642.141
701.233	401054	29761.8	2773.14	639.746
701.522	400470	29721	2771.07	641.47
701.811	401110	29713.9	2764.89	643.138
702.099	400535	29683.1	2753.52	640.412
702.388	397671	29585.7	2749.83	640.481
702.677	396318	29479.7	2755.05	640.993
702.966	394751	29366.3	2748.58	640.44
703.254	393221	29247.6	2744.52	641.765
703.543	391982	29152.5	2732.64	641.632
703.832	390284	29075	2726.81	638.651
704.12	388832	28924.3	2718.37	639.666
704.409	386410	28812.3	2712.36	639.354
704.698	386357	28721	2709.45	642.218
704.987	385271	28620.2	2709.63	644.464
705.275	384308	28495.1	2706.64	647.951
705.564	383078	28317.3	2707.94	649.346
705.853	380556	28172.3	2707.65	652.446
706.141	379810	28055.7	2700.78	649.751
706.43	376276	27930.7	2698.55	647.737
706.719	374574	27741.6	2689.22	649.596
707.007	372462	27640.6	2679.24	648.859
707.296	371970	27511.2	2678.38	647.908
707.585	369007	27352.4	2678.28	646.021
707.873	367863	27161	2676.01	648.082
708.162	367581	26966.3	2673.67	650.697
708.451	365612	26824.1	2676.03	650.999
708.74	363473	26698	2674.77	651.082
709.028	361400	26613.8	2659.9	653.933
709.317	361535	26542.9	2650.22	655.16
709.605	359343	26487.5	2650.5	656.414
709.894	356077	26394.6	2648.37	655.67
710.183	353901	26312.1	2648.77	656.508
710.471	353280	26219.1	2640.9	656.543
710.76	351463	26062	2628.51	662.482
711.049	348804	25941.4	2621.45	663.03
711.337	346915	25783.1	2610.02	661.288
711.626	345088	25599.3	2603.81	661.523
711.915	342007	25465	2601.45	663.822
712.203	342591	25258.6	2593.05	663.198
712.492	339828	25084.4	2590.4	664.354
712.78	337599	24954.6	2575.96	661.961
713.069	333292	24778.5	2568.23	666.907
713.358	332276	24582.9	2564.12	665.474
713.646	330745	24426.7	2550.81	666.102
713.935	329114	24313.7	2541.61	669.712
714.224	328085	24248.9	2536.23	667.545
714.512	325347	24152.8	2532.88	667.509
714.801	322554	24102.3	2520.21	666.113
715.089	319304	24040.2	2512.61	669.426
715.378	318145	23971.5	2500.17	671.965
715.667	316855	23889.5	2485.55	674.45
715.955	314909	23755.4	2474.67	674.602
716.244	312818	23638.7	2459.11	675.95
716.532	310619	23506.2	2447.63	675.568
716.821	307860	23340.8	2440.16	673.706
717.109	305708	23176.4	2426.48	671.88
717.398	303885	23031.5	2407.09	671.504
717.687	302998	22918.3	2393.99	673.556
717.975	300267	22725.9	2387.35	671.809
718.264	298235	22556.9	2376.93	671.315
718.552	295637	22362.6	2363.97	672.143
718.841	294176	22170.9	2356.74	671.895
719.129	291813	21963.7	2349.08	672.443
719.418	290162	21804.7	2339.68	671.666
719.706	287564	21618.6	2329.4	670.895
719.995	285257	21435.3	2324.3	669.732
720.284	281578	21250	2312.99	668.226
720.572	279046	21107.5	2301.86	667.948
720.861	276434	20900.3	2295.97	666.533
721.149	275384	20724.7	2292.32	666.5
721.438	273267	20501.6	2296.78	663.431
721.726	270546	20299.8	2299.85	663.697
722.015	267954	20143.6	2299.85	663.263
722.303	265779	19989.1	2297.73	663.071
722.592	264777	19848.6	2289.56	661.809
722.88	262802	19737.6	2277.46	664.059
723.169	260898	19662	2266.54	663.749
723.457	259238	19531.5	2256.65	660.636
723.746	257644	19387.7	2249.09	659.098
724.034	256228	19251.2	2240.42	657.025
724.323	253923	19103.9	2231.78	657.343
724.611	250819	18975.4	2226.29	658.907
724.9	248192	18827.7	2215.84	660.412
725.188	245817	18709.1	2212.02	660.682
725.477	244413	18570.9	2202.41	663.83
725.765	241232	18416.2	2185.9	664.376
726.054	239408	18244.9	2180.7	663.65
726.342	237274	18090	2171.36	662.565
726.631	235523	17927.1	2164.45	662.484
726.919	233442	17754.8	2154.44	663.85
727.208	231130	17554.2	2140.73	667.256
727.496	229063	17393.3	2134.19	667.462
727.784	226072	17270.3	2116.01	670.957
728.073	223103	17108.3	2104.08	668.96
728.361	219768	16955.5	2101.97	668.024
728.65	216442	16795.9	2096.88	666.612
728.938	214119	16681.3	2091.39	664.427
729.227	212113	16471.5	2086.13	661.599
729.515	210909	16265.9	2076.66	663.013
729.804	208164	16052.5	2069.74	662.113
730.092	205358	15844.9	2059.04	659.748
730.38	203061	15666.2	2049.98	661.091
730.669	200624	15507.3	2038.15	660.991
730.957	198310	15391.5	2031.47	662.972
731.246	196030	15251.6	2027.01	663.664
731.534	194643	15098.4	2020.18	664.183
731.823	192727	14955.7	2017.34	662.25
732.111	190219	14827.5	2010.18	662.727
732.399	187946	14695	2006.16	663.82
732.688	185484	14525.5	1993.32	663.434
732.976	184038	14385	1983.38	664.758
733.265	181974	14249.7	1986.62	668.695
733.553	180388	14120.1	1977.62	672.172
733.841	178325	13982.5	1972.96	675.531
734.13	176516	13869.4	1969.73	675.43
734.418	174452	13773.8	1964.79	677.966
734.707	172777	13652.1	1958.06	681.165
734.995	170530	13477.6	1954.26	684.083
735.283	168432	13330	1961.03	684.272
735.572	165771	13199.1	1965.03	688.34
735.86	163278	13066.4	1962.47	691.352
736.148	161013	12924	1951.96	695.449
736.437	159763	12810.1	1946.61	696.312
736.725	158612	12703	1940.43	696.484
737.013	157091	12582.7	1929.3	700.42
737.302	155423	12482.9	1925.88	701.559
737.59	153928	12357	1926.77	705.43
737.879	152366	12226.8	1930.1	709.876
738.167	150600	12104.1	1928.59	712.187
738.455	148851	11997.4	1932.19	711.902
738.744	147734	11873	1934.1	714.217
739.032	146806	11744.6	1928.26	714.741
739.32	144928	11622	1925.63	716.209
739.609	142613	11524.7	1924.4	716.224
739.897	140310	11425.1	1920.42	714.787
740.185	138612	11331.2	1923.78	718.376
740.474	137203	11204.5	1931.75	722.264
740.762	136102	11089	1931.84	724.21
741.05	134977	10993.4	1933.86	725.008
741.338	134015	10914.4	1933.62	726.986
741.627	132078	10808.6	1936.22	728.872
741.915	130572	10713.1	1937.79	728.763
742.203	129139	10649.8	1941.64	727.666
742.492	128039	10610	1949.14	727.308
742.78	126778	10553.7	1950.61	727.147
743.068	126310	10495.4	1950.05	729.681
743.357	125585	10425.1	1952.48	733.656
743.645	124238	10364	1955.83	737.252
743.933	122945	10306.6	1952.79	741.422
744.221	121764	10230	1955.62	743.674
744.51	120786	10103.3	1953	745.613
744.798	120096	10010.1	1951.76	748.133
745.086	118763	9923.75	1957.54	749.216
745.374	117287	9838.99	1959.79	748.806
745.663	115851	9761.05	1960.52	750.265
745.951	114684	9689.62	1960.69	754.661
746.239	113565	9610.2	1959.44	757.273
746.527	113082	9543.02	1956.95	760.864
746.816	112890	9467.7	1959.64	764.262
747.104	112723	9424.76	1958.82	768.953
747.392	112159	9349.66	1959.06	773.505
747.68	111233	9307.38	1963.61	776.447
747.969	110417	9268.94	1962.19	780.362
748.257	109567	9240.61	1970.5	783.18
748.545	108525	9199.89	1974.54	785.12
748.833	107310	9198.02	1976.75	786.141
749.121	106228	9175.16	1977.89	791.254
749.41	105353	9169.7	1981.38	796.09
749.698	104227	9133.08	1986.01	803.168
749.986	103446	9101.07	1985.08	811.073
750.274	102859	9072.86	1981.79	815.776
750.562	102538	9053.51	1985.09	817.854
750.851	102387	9000.74	1996.16	822.037
751.139	102371	8977.51	1999.63	826.652
751.427	101791	8971.26	2003.74	829.963
751.715	101359	8958.47	2013.97	833.405
752.003	100808	8927.78	2025.74	836.93
752.292	100394	8882.83	2034.97	842.464
752.58	99626.7	8842.52	2040.25	846.904
752.868	99262.7	8843.56	2049.24	851.527
753.156	98484.1	8813.18	2049.52	857.251
753.444	97876.2	8790.85	2054.93	865.003
753.732	97306.6	8750.44	2060.68	871.338
754.021	96807.1	8703.64	2070.27	878.609
754.309	96171.6	8677.36	2079.88	883.901
754.597	95341.5	8679.49	2091.36	886.408
754.885	94306.8	8662.09	2098.58	891.136
755.173	93650	8667.25	2107.66	900.765
755.461	93402.4	8676.48	2119.4	908.141
755.75	93412.7	8692.18	2128.02	915.012
756.038	93660	8675.99	2135.54	920.891
756.326	93705.3	8648.39	2146.88	928.256
756.614	93070.1	8644.18	2153.03	934.662
756.902	92513.5	8672.97	2157.73	938.55
757.19	92116.5	8676.51	2169.87	945.044
757.478	91354.3	8665.13	2183.23	950.742
757.766	90525.7	8651.68	2197.4	959.818
758.055	90274.1	8631.31	2209.36	967.523
758.343	90532.4	8622.5	2215.95	974.632
758.631	90328.5	8609.41	2223.11	980.467
758.919	89707.6	8570.04	2231.5	983.643
759.207	89422.1	8522.26	2240.26	989.263
759.495	89691.3	8460.57	2250.74	993.857
759.783	89697.5	8423.46	2259.79	1002.43
760.071	89393.6	8366.92	2268.28	1008.5
760.359	88975.8	8304.71	2274.69	1014.12
760.647	88571.8	8265.04	2284.06	1020
760.935	88309.3	8249.85	2293.63	1027.65
761.224	88339	8235.76	2307.3	1030.58
761.512	87968.9	8223.03	2315.89	1033.68
761.8	87347.4	8198.94	2325.1	1039.33
762.088	86622.4	8192.65	2333.94	1043.96
762.376	86132.8	8195.1	2342.7	1046.83
762.664	85412.4	8185.21	2352.3	1050.69
762.952	84742.2	8187.31	2360.99	1054.65
763.24	83958.8	8186.23	2371.54	1059.08
763.528	83911.9	8199.05	2378.97	1060.68
763.816	84066.3	8207.88	2389.21	1066.61
764.104	84199.8	8195.7	2395.1	1068.94
764.392	83619.2	8195.24	2398.89	1073.33
764.68	83393.4	8185.05	2402.69	1078.85
764.968	83111.8	8171.83	2412.09	1081.64
765.256	82603.9	8147.47	2418.46	1088.21
765.544	81725.8	8128.82	2421.35	1096.87
765.832	80933.1	8074.29	2424.6	1101.32
766.12	80538.9	8042.94	2431.23	1104.52
766.408	80293	8032.75	2433.68	1109.92
766.696	80471.7	8027.77	2432.85	1112.63
766.984	80261.3	8005.53	2438.39	1116.9
767.272	79553.6	7998.42	2443	1118.6
767.56	78910.9	7980.79	2447.95	1122.92
767.848	78538.7	7953.32	2455.78	1126.96
768.136	78565.4	7928.19	2465.6	1130.08
768.424	78812.5	7905.11	2479.52	1132.21
768.712	78885.5	7858.05	2489.69	1135.87
769	78218.6	7821.9	2499.64	1139.5
769.288	77633.6	7783.74	2508.54	1141.44
769.576	77418.5	7736.77	2520.05	1139.85
769.864	77265.1	7691.2	2526.72	1142.22
770.152	76848.5	7643.66	2532.89	1144.01
770.44	76163.1	7593.5	2538.19	1144.43
770.728	75268.4	7593.39	2550.75	1142.99
771.016	74595.5	7566.36	2561.01	1144.71
771.304	74454.5	7551.26	2573.85	1144.95
771.592	73885.9	7524.86	2590.84	1144.86
771.88	73414.2	7507.26	2599.61	1148.72
772.168	72846.4	7486.67	2608.72	1152.1
772.456	73114.5	7494	2611.95	1153.86
772.744	73114.3	7491.09	2611.73	1156.87
773.032	72682.1	7484.08	2617.79	1155.24
773.32	71834.3	7496.98	2625.17	1153.29
773.608	71952.9	7496.76	2627.81	1154.15
773.896	71559.8	7506.56	2630.13	1157.42
774.183	70808.5	7485.46	2633.38	1158.12
774.471	69706.9	7451.63	2630.02	1158.02
774.759	69434.3	7454.18	2626.64	1160.29
775.047	68929.5	7442.43	2625.99	1163.58
775.335	68658.1	7440.25	2631.62	1165.44
775.623	68431.6	7443.14	2630.92	1167.62
775.911	68342.3	7412.32	2628.56	1169.01
776.199	67891.5	7403.3	2632.93	1170.56
776.487	67521.3	7400.36	2628.34	1171.89
776.775	67394.7	7354.37	2630.69	1169.77
777.062	66816.3	7302.03	2638.2	1171.63
777.35	66112.9	7244.9	2642.48	1173.84
777.638	66139.5	7200.84	2643.11	1172.13
777.926	66296.4	7174.47	2632.52	1174.07
778.214	65546.4	7139.6	2626.34	1178.4
778.502	64406.4	7063.11	2621.11	1177.83
778.79	63900.9	7000.51	2617.75	1182.32
779.078	63883.3	6980.48	2620.07	1183.96
779.365	63486.8	6960.83	2619.95	1187
779.653	62985.2	6949.51	2620.25	1186.35
779.941	62225.9	6915.79	2617.59	1189.01
780.229	61752	6897.67	2615.85	1193.24
780.517	61248.1	6891.23	2621.73	1194.56
780.805	61064.9	6875.76	2625.51	1196.67
781.093	60777.3	6863.81	2628.43	1195.53
781.38	60938.5	6859.74	2631.62	1193.26
781.668	61029.5	6839.06	2635.85	1195.2
781.956	61017.2	6828.95	2632.44	1199.78
782.244	60828.2	6814.24	2636.82	1205.28
782.532	60748.2	6813.19	2638.91	1208.19
782.819	60069.6	6792.34	2640.01	1212.29
783.107	59290.7	6807.4	2648.86	1217.58
783.395	59043	6814.95	2652.54	1223.22
783.683	59262.1	6825.45	2662.88	1224.86
783.971	59257.5	6793.89	2671.7	1231.21
784.258	58462.5	6774.24	2679.84	1233.17
784.546	57893.8	6778.18	2688.88	1238.26
784.834	58036.8	6799.31	2701.36	1244.14
785.122	58066.7	6820.15	2718.24	1252.94
785.41	57501.6	6819.05	2729.93	1260.68
785.697	57023.6	6785.2	2734.32	1266.58
785.985	57079.3	6773.89	2748.66	1272.76
786.273	56711.1	6751.62	2755.75	1280.54
786.561	56273.1	6739.19	2759.58	1287.05
786.849	55942.1	6718.88	2763.74	1293.79
787.136	55942.4	6721.75	2768.87	1298.52
787.424	55697.2	6718.09	2781.78	1309.9
787.712	55291.9	6716.52	2792.58	1317.97
788	54947.7	6706.03	2798.97	1321.66
788.287	54983.7	6712.05	2807.6	1329.73
788.575	54936.5	6720.14	2818.2	1335.98
788.863	54571.7	6712.73	2825.84	1342.59
789.151	54031.1	6702.06	2835.24	1346.99
789.438	53736	6710.18	2849.47	1353.36
789.726	53592.7	6716.11	2861.18	1356.61
790.014	53655.1	6706.02	2865.8	1360.47
790.301	53819.8	6682.31	2874.5	1364.66
790.589	53836.5	6674.02	2889.73	1370.5
790.877	53543	6687.4	2899.71	1375.75
791.165	53097.8	6676.94	2917.62	1379.88
791.452	52763.6	6668.58	2926.24	1385.83
791.74	52427.4	6685.89	2928.99	1391.44
792.028	52023.8	6666.63	2926.3	1396.73
792.315	51641.8	6646.11	2927.8	1400.76
792.603	51210.6	6623.28	2940.27	1405.5
792.891	51054.7	6615.33	2955.91	1410.94
793.178	51345.9	6590.83	2968.68	1413.97
793.466	51544.8	6565.53	2976.21	1416.19
793.754	50990.4	6542.74	2986.42	1421.67
794.042	50175.5	6533.7	2999.41	1427.74
794.329	49957.5	6545.27	3008.75	1433.08
794.617	49811.7	6538.9	3014.65	1436.45
794.905	49469.7	6548.7	3022.01	1438.73
795.192	49215	6555.14	3022.66	1443.82
795.48	49117.2	6536.81	3021.46	1448.8
795.768	48663.5	6500.5	3015.27	1449.34
796.055	47963	6488.06	3016.07	1450.29
796.343	47452.3	6479.24	3015.54	1453.03
796.63	47574.4	6492.04	3017.47	1458.28
796.918	47705.3	6466.53	3012.52	1462.94
797.206	47355.5	6454.7	3015.96	1464.38
797.493	46714.1	6430.14	3020.65	1464.48
797.781	46319.4	6384.14	3022.02	1464.62
798.069	46353.6	6363.45	3032.86	1466.43
798.356	45959.4	6349.5	3037.13	1465.69
798.644	45558.5	6324.9	3039.73	1464.95
798.932	45052.4	6289.89	3042.17	1463.12
799.219	44552.6	6256.63	3044.85	1461.95
799.507	44000.4	6229.69	3042.59	1462.87
799.794	43694.9	6215.29	3045.54	1460.46
800.082	43492.8	6188.91	3041.99	1461.8
800.37	43025.8	6142.6	3038.26	1458.73
800.657	42795.1	6082.91	3029.27	1452.49
800.945	42401.1	6041.85	3024.24	1453.16
801.232	41861	5984.12	3023.78	1450.85
801.52	41467.2	5945.68	3018.36	1446.69
801.807	41163.8	5908.51	3013.64	1447.32
802.095	40853.7	5873.36	3007.81	1443.38
802.383	40592.4	5862.66	3002.41	1440.96
802.67	40648.1	5816.78	2999.5	1439.51
802.958	40205.2	5799.1	2992.86	1436.9
803.245	39713.6	5778.3	2982.65	1432.95
803.533	39008.5	5747.65	2973.56	1428.8
803.82	38412.5	5731.21	2959.03	1425.69
804.108	37839.1	5695.5	2945.66	1423.04
804.396	37378.4	5644.01	2934.87	1421.64
804.683	36869.1	5584.23	2922.09	1421.52
804.971	36377.8	5529.92	2916.57	1418.44
805.258	35987.5	5477.39	2900.46	1416.21
805.546	35367.1	5420.48	2885.36	1412.93
805.833	34868.3	5345.98	2871.25	1411.74
806.121	34653.7	5296.39	2858.15	1410.56
806.408	34523.5	5256.09	2840.82	1403.72
806.696	34126.3	5229.05	2831.62	1400.62
806.983	33618.3	5168.76	2821.24	1399.86
807.271	33097.5	5160.09	2802.02	1395.25
807.558	32680.9	5156.84	2785.15	1393.36
807.846	32511.5	5149.65	2767.97	1388.51
808.133	32216.3	5144.78	2759.87	1385.63
808.421	31776.8	5124.91	2746.73	1377.65
808.708	31244.6	5110.71	2732.82	1369.05
808.996	31033.9	5091.96	2715.56	1362.29
809.283	30512.6	5038.59	2701.23	1356.54
809.571	30046.6	5001.91	2686.3	1350.07
809.858	29531.6	4944.12	2667.44	1344.58
810.146	29415.9	4901.87	2648.7	1339.29
810.433	29181.9	4863.35	2642.1	1334.21
810.721	28956	4811.85	2629.68	1327.27
811.008	28223.3	4761.01	2613.35	1318.07
811.296	27508.4	4712.99	2607.63	1309.1
811.583	26979.7	4651.76	2606.19	1298.8
811.87	27063.9	4609.27	2605.14	1291.05
812.158	27236.2	4559.14	2605.44	1283.49
812.445	26993.8	4505.59	2603.41	1281.57
812.733	26538.1	4460.63	2594.29	1277.47
813.02	26031.6	4451.31	2585.24	1273.74
813.308	25731.8	4437.79	2583.72	1271.59
813.595	25395.1	4407.22	2577.56	1264.43
813.882	25331.4	4386.81	2571.77	1259.26
814.17	25020.5	4368.01	2569.19	1252.22
814.457	24447.6	4356.13	2557.76	1247.96
814.745	24077.7	4346.84	2547.81	1245.15
815.032	23928.6	4309.81	2549.85	1242.89
815.32	23670	4295.57	2547.16	1240.51
815.607	23301.8	4274.33	2537.78	1236.42
815.894	23118.7	4267.79	2527.4	1234.12
816.182	23006.1	4242.4	2523.92	1231.72
816.469	22714.8	4220.98	2521.2	1229.4
816.756	22436.3	4195.84	2518.91	1227.31
817.044	22238.8	4160.71	2511.09	1224.4
817.331	21973.5	4113.63	2501.51	1222.05
817.619	21681.1	4089.81	2499.12	1220.26
817.906	21488	4051.73	2492.18	1217.95
818.193	21331.7	4026.5	2483.71	1217.73
818.481	21055.1	4016.15	2479.38	1214.24
818.768	20672.5	3992.68	2476.04	1209.71
819.055	20510.8	3985.98	2477.73	1206.03
819.343	20590.5	3965.16	2478.35	1203.75
819.63	20525.3	3932.07	2474.23	1201.58
819.917	20172.5	3908.31	2470.17	1196.88
820.205	19806	3888.65	2463.2	1191.36
820.492	19690.3	3871.63	2451.62	1188.03
820.78	19396.6	3852.86	2444.43	1188.09
Date and Time: Tue Jan 23 15:19:32 2024
Software Version: 4.24.30004.0
Temperature (C): -20
Model: DH740_18mm
Data Type: Counts (Bg Corrected)
Acquisition Mode: Kinetics
Trigger Mode: External
Exposure Time (secs): 0.1
Number of Accumulations: 100
Number in Kinetics Series: 35
Readout Mode: Full Vertical Binning
Horizontal binning: 1
Vertical Shift Speed (usecs): 16
Pixel Readout Time (usecs): 16
Serial Number: 3916
Intelligate: off
Insertion delay: ultra fast
Gain level: 10
Integrate on chip: on
IOC frequency (Hz): 5e+05
IOC number of pulses: 1
Gate Mode: DDG on
Gate Width (nsecs): 5
Gate Delay (nsecs): 1731
Gate Delay Step (nsecs): 5
Spurious Noise Filter Mode: No Filter
Photon counted: false
Data Averaging Filter Mode: No Filter
SR303i:
Wavelength (nm): 650.08
Grating Groove Density (l/mm):150
Grating Blaze: 5000
Output Flipper Port: Direct
Input Side Slit Width (um): 200

## Sheet: 3b
Wavelength (nm)	0 T	0.7 T	delta PL
900.065	0.05779	0.04421	0.01358
898.658	0.05964	0.04484	0.0148
897.25	0.06055	0.04669	0.01386
895.843	0.06164	0.04704	0.0146
894.436	0.06341	0.04812	0.01529
893.029	0.06445	0.05052	0.01393
891.622	0.06717	0.05213	0.01504
890.214	0.06767	0.05287	0.01479
888.807	0.06771	0.05356	0.01415
887.4	0.07152	0.05644	0.01508
885.992	0.07524	0.0572	0.01803
884.585	0.07614	0.05855	0.01759
883.177	0.07764	0.05937	0.01827
881.77	0.07891	0.06024	0.01867
880.362	0.08036	0.06291	0.01745
878.955	0.08367	0.06639	0.01727
877.547	0.08702	0.06727	0.01975
876.14	0.08711	0.06866	0.01845
874.732	0.08901	0.06954	0.01948
873.324	0.09123	0.07199	0.01924
871.917	0.09418	0.07381	0.02037
870.509	0.09472	0.07466	0.02006
869.101	0.09672	0.07624	0.02047
867.694	0.09985	0.07918	0.02067
866.286	0.10207	0.08121	0.02086
864.878	0.1046	0.08195	0.02266
863.47	0.10524	0.08369	0.02155
862.062	0.10995	0.08639	0.02357
860.655	0.11118	0.08794	0.02323
859.247	0.11498	0.09043	0.02456
857.839	0.11702	0.09283	0.02419
856.431	0.11983	0.09592	0.02391
855.023	0.12219	0.09679	0.0254
853.615	0.12582	0.0984	0.02741
852.207	0.12681	0.10065	0.02617
850.799	0.1294	0.10313	0.02627
849.391	0.13198	0.10456	0.02742
847.983	0.13506	0.10709	0.02797
846.574	0.13783	0.11	0.02783
845.166	0.13746	0.11161	0.02586
843.758	0.14354	0.11552	0.02802
842.35	0.14635	0.11932	0.02703
840.942	0.14802	0.11937	0.02865
839.533	0.15292	0.12175	0.03117
838.125	0.15355	0.12539	0.02816
836.717	0.1575	0.12703	0.03047
835.308	0.15908	0.12994	0.02915
833.9	0.16153	0.1311	0.03043
832.492	0.16552	0.134	0.03152
831.083	0.17023	0.13651	0.03372
829.675	0.17041	0.13897	0.03145
828.266	0.17653	0.14335	0.03318
826.858	0.17712	0.14496	0.03216
825.449	0.1802	0.14813	0.03207
824.041	0.1812	0.15001	0.03119
822.632	0.18537	0.15281	0.03256
821.224	0.19135	0.15653	0.03482
819.815	0.19425	0.15949	0.03477
818.406	0.19738	0.16297	0.03441
816.998	0.19856	0.16419	0.03437
815.589	0.20187	0.16786	0.03401
814.18	0.20658	0.17206	0.03452
812.772	0.20858	0.17499	0.03358
811.363	0.21329	0.17776	0.03553
809.954	0.21587	0.18088	0.03499
808.545	0.21914	0.18334	0.0358
807.136	0.22158	0.18608	0.0355
805.727	0.22349	0.18962	0.03387
804.318	0.22825	0.19176	0.03648
802.91	0.23228	0.19628	0.036
801.501	0.23518	0.19868	0.0365
800.092	0.23844	0.20219	0.03625
798.683	0.23881	0.20539	0.03342
797.274	0.24261	0.20732	0.0353
795.865	0.24583	0.21062	0.03521
794.456	0.24787	0.21328	0.03459
793.046	0.24955	0.21637	0.03317
791.637	0.24864	0.2183	0.03034
790.228	0.25499	0.22015	0.03483
788.819	0.25811	0.22427	0.03384
787.41	0.2597	0.22477	0.03493
786	0.26147	0.22662	0.03485
784.591	0.26342	0.23045	0.03297
783.182	0.26527	0.23222	0.03305
781.773	0.26686	0.23655	0.03031
780.363	0.2674	0.23829	0.02911
778.954	0.26872	0.23906	0.02966
777.545	0.27144	0.23985	0.03159
776.135	0.27352	0.24247	0.03106
774.726	0.27166	0.24471	0.02695
773.316	0.27352	0.24762	0.02591
771.907	0.27402	0.2482	0.02582
770.497	0.27765	0.24817	0.02948
769.088	0.27846	0.24936	0.0291
767.678	0.27783	0.25282	0.02501
766.269	0.27896	0.25308	0.02588
764.859	0.28032	0.25472	0.0256
763.45	0.27941	0.25694	0.02248
762.04	0.27901	0.25646	0.02254
760.63	0.2854	0.25858	0.02682
759.221	0.28059	0.25955	0.02104
757.811	0.28327	0.26182	0.02144
756.401	0.2878	0.26251	0.02529
754.991	0.2868	0.2656	0.0212
753.582	0.29029	0.26824	0.02205
752.172	0.29147	0.27175	0.01972
750.762	0.29124	0.27366	0.01759
749.352	0.29809	0.2783	0.01978
747.942	0.30221	0.28044	0.02177
746.532	0.30266	0.2861	0.01657
745.122	0.30729	0.29125	0.01604
743.712	0.31323	0.29571	0.01752
742.302	0.31558	0.29885	0.01673
740.892	0.32229	0.30778	0.01451
739.482	0.32995	0.3162	0.01375
738.072	0.33779	0.31874	0.01905
736.662	0.34599	0.32663	0.01936
735.252	0.35247	0.33619	0.01628
733.842	0.35814	0.34504	0.0131
732.432	0.36856	0.35415	0.01441
731.022	0.37772	0.36308	0.01464
729.612	0.38878	0.37507	0.01371
728.201	0.3978	0.38394	0.01385
726.791	0.40836	0.39435	0.01401
725.381	0.41806	0.4047	0.01336
723.971	0.42875	0.41387	0.01489
722.56	0.43791	0.42469	0.01321
721.15	0.45092	0.43692	0.01399
719.74	0.46061	0.44741	0.01321
718.329	0.46673	0.4576	0.00913
716.919	0.47788	0.46848	0.0094
715.508	0.48654	0.47704	0.0095
714.098	0.49148	0.48454	0.00694
712.688	0.50354	0.49492	0.00862
711.277	0.5102	0.50075	0.00944
709.867	0.51518	0.50775	0.00743
708.456	0.51967	0.51486	0.00481
707.046	0.52253	0.52019	0.00234
705.635	0.52883	0.5228	0.00602
704.224	0.52792	0.52764	0.000281122
702.814	0.52919	0.52801	0.00118
701.403	0.5281	0.52872	-0.000620382
699.992	0.52756	0.526	0.00156
698.582	0.52561	0.53202	-0.00641
697.171	0.52212	0.52994	-0.00782
695.76	0.52185	0.52523	-0.00339
694.349	0.51913	0.52574	-0.00661
692.939	0.51604	0.52164	-0.0056
691.528	0.51101	0.51874	-0.00772
690.117	0.50775	0.51412	-0.00637
688.706	0.50648	0.51287	-0.00639
687.295	0.50276	0.5092	-0.00644
685.884	0.5	0.50643	-0.00643
684.474	0.50181	0.50736	-0.00554
683.063	0.50403	0.50857	-0.00454
681.652	0.50349	0.51182	-0.00833
680.241	0.5102	0.51525	-0.00505
678.83	0.51364	0.51876	-0.00512
677.419	0.52361	0.52299	0.000623557
676.008	0.52638	0.53382	-0.00744
674.596	0.54138	0.5433	-0.00192
673.185	0.55475	0.55859	-0.00384
671.774	0.5727	0.57385	-0.00116
670.363	0.59341	0.59332	9.17119e-05
668.952	0.61381	0.61447	-0.000667174
667.541	0.63755	0.63473	0.00283
666.13	0.66538	0.65976	0.00562
664.718	0.69249	0.68802	0.00446
663.307	0.72516	0.71567	0.00949
661.896	0.75109	0.74779	0.0033
660.485	0.78902	0.78001	0.00901
659.073	0.82424	0.81207	0.01217
657.662	0.85624	0.84294	0.01329
656.251	0.88588	0.87537	0.0105
654.839	0.91738	0.90434	0.01303
653.428	0.93845	0.92959	0.00886
652.016	0.96129	0.95761	0.00368
650.605	0.98205	0.96979	0.01226
649.193	0.99529	0.98408	0.01121
647.782	0.99665	0.99408	0.00256
646.37	1	1	0
644.959	0.99433	0.99461	-0.000277776
643.547	0.98124	0.98656	-0.00532
642.136	0.96633	0.96398	0.00235
640.724	0.93945	0.94671	-0.00726
639.313	0.90922	0.91615	-0.00693
637.901	0.87545	0.88311	-0.00766
636.489	0.83702	0.84355	-0.00653
635.078	0.79183	0.80013	-0.0083
633.666	0.75018	0.76292	-0.01274
632.254	0.70336	0.72098	-0.01762
630.843	0.65976	0.67318	-0.01342
629.431	0.61004	0.62533	-0.01528
628.019	0.56477	0.57747	-0.01271
626.607	0.52008	0.53202	-0.01194
625.195	0.47947	0.48958	-0.01011
623.784	0.43365	0.44556	-0.01191
622.372	0.39186	0.40594	-0.01408
620.96	0.3532	0.36765	-0.01445
619.548	0.3149	0.33189	-0.01699
618.136	0.28426	0.29613	-0.01187
616.724	0.25422	0.26523	-0.01102
615.312	0.22516	0.23777	-0.0126
613.9	0.20232	0.21046	-0.00814
612.488	0.17581	0.18547	-0.00967
611.076	0.1536	0.16311	-0.00951
609.664	0.13597	0.14311	-0.00715
608.252	0.1177	0.12473	-0.00703
606.84	0.10229	0.10778	-0.00548
605.428	0.08933	0.09531	-0.00598
604.015	0.077	0.082	-0.005
602.603	0.06613	0.07144	-0.00531
601.191	0.05652	0.06116	-0.00465
599.779	0.04886	0.0525	-0.00364
598.367	0.04138	0.04479	-0.00341
596.955	0.03753	0.03877	-0.00124
595.542	0.03236	0.03296	-0.000598791
594.13	0.02783	0.02791	-8.68247e-05
592.718	0.0237	0.0239	-0.000196929
591.305	0.01962	0.02123	-0.00161
589.893	0.01663	0.01777	-0.00114
588.481	0.01473	0.01526	-0.00053488
587.068	0.0131	0.01336	-0.000265005
585.656	0.01065	0.01122	-0.000573252
584.244	0.0097	0.00977	-7.24996e-05
582.831	0.00834	0.00798	0.000363673
581.419	0.0077	0.00763	7.24804e-05
580.006	0.00616	0.00618	-1.59626e-05
578.594	0.00612	0.00578	0.000334859
577.181	0.0048	0.00489	-8.15725e-05
575.769	0.00476	0.00412	0.000638984
574.356	0.00412	0.00417	-4.83534e-05
572.943	0.00376	0.00354	0.000222896
571.531	0.00344	0.00351	-6.79535e-05
570.118	0.00331	0.00304	0.000271451
568.706	0.00335	0.00261	0.000739328
567.293	0.00249	0.00267	-0.000174623
565.88	0.00227	0.00235	-8.43207e-05
564.468	0.00236	0.00201	0.00034965
563.055	0.0029	0.00217	0.000735064
561.642	0.00204	0.00203	5.98118e-06
560.229	0.0024	0.00214	0.000262924
558.817	0.00168	0.00201	-0.000330191
557.404	0.00231	0.00206	0.000251508
555.991	0.00227	0.00164	0.000628739
554.578	0.00231	0.00209	0.000225098
553.165	0.00222	0.00182	0.000398549
551.752	0.00254	0.00201	0.00053094
550.34	0.0024	0.00137	0.00103
548.927	0.00154	0.00132	0.000220491
547.514	0.00231	0.0019	0.000409965
546.101	0.00227	0.00164	0.000628739
544.688	0.00186	0.00156	0.000300063
543.275	0.00295	0.00195	0.000991664
541.862	0.0024	0.00158	0.000817526
540.449	0.00222	0.00166	0.000557007
539.036	0.00227	0.00143	0.000840016
537.623	0.00195	0.00166	0.00028507
536.21	0.0024	0.00206	0.000342153
534.797	0.00199	0.00143	0.00056808
533.383	0.000770486	0.00111	-0.000338718
531.97	0.0019	0.00135	0.000556663
530.557	0.00245	0.00177	0.000677982
529.144	0.00236	0.00185	0.000508107
527.731	0.00195	0.00135	0.000601986
526.318	0.00208	0.00145	0.000632315
524.904	0.00236	0.00116	0.00119
523.491	0.0015	0.00158	-8.89278e-05
522.078	0.00204	0.00137	0.000666222
520.665	0.00208	0.00135	0.000737954
519.251	0.00127	0.000792288	0.000476747
517.838	0.0015	0.00103	0.000465674
516.425	0.00136	0.000897927	0.000461754
515.011	0.00141	0.00119	0.000216571
513.598	0.00177	0.001	0.00076402
512.185	0.00136	0.00124	0.000118429
510.771	0.00227	0.00137	0.000892835
509.358	0.00172	0.00116	0.00056024
507.944	0.000815809	0.000950746	-0.000134938
506.531	0.00181	0.000765879	0.00105
505.117	0.00118	0.00119	-1.00425e-05
503.704	0.00141	0.00119	0.000216571
502.29	0.00141	0.00121	0.000190161
500.877	0.00145	0.00158	-0.00013425

## Sheet: 3c
Wavelength (nm)	0 ns	50 ns	180 ns	750 ns
580.006	1236	32.2157	8.62526	1.72933
580.296	1279.45	32.1961	8.6563	1.79103
580.586	1311.36	31.8431	8.59644	1.81966
580.876	1355.27	31.6471	8.67182	1.85528
581.166	1380.55	32.3529	8.94898	1.94243
581.455	1399.73	34.7451	9.61639	1.96597
581.745	1437.64	35.2157	9.7716	1.97074
582.035	1476.55	34.902	10.286	2.03213
582.325	1522.45	29.2549	10.5055	2.04612
582.615	1580.73	28.1177	10.7938	2.07507
582.905	1610.64	27.3137	10.847	2.1444
583.194	1629.55	30.7255	11.3924	2.18066
583.484	1664.27	32.9412	11.6851	2.27895
583.774	1688.18	33.2157	12.1574	2.39154
584.064	1731.09	35.9216	12.6386	2.48283
584.354	1800.45	37.6078	12.5077	2.5299
584.644	1866.64	36.5294	12.6009	2.58461
584.933	1911.18	37.3529	13.2794	2.66953
585.223	1955.27	38.9608	13.7317	2.78404
585.513	2021.27	37.7255	14.3503	2.85687
585.803	2070.73	39.6471	15.0731	2.96438
586.093	2137.27	40.0588	15.6164	3.04771
586.382	2200	43.6275	16.3858	3.15617
586.672	2256.09	46.2745	16.9046	3.23919
586.962	2336.82	46.1373	17.4257	3.34956
587.252	2422.82	45.4314	17.8181	3.50636
587.542	2493.73	47.8235	17.8869	3.66985
587.831	2579.91	45.5294	18.2594	3.81902
588.121	2646.82	48.7255	18.5476	3.95706
588.411	2724.36	48.6275	18.8758	4.11324
588.701	2784.64	48.6863	19.3392	4.26877
588.991	2874	47.1765	19.5632	4.4014
589.28	2956	50.5098	20.3392	4.5528
589.57	3043.64	53.6078	20.6186	4.72901
589.86	3160.73	54.6078	20.9334	4.86833
590.15	3267.27	56.3922	21.2572	4.99746
590.439	3354.73	59.0588	21.6119	5.09256
590.729	3443.82	61.3137	22.4789	5.24428
591.019	3504.09	62.549	22.9889	5.40077
591.309	3604	67.0196	23.9445	5.57411
591.599	3732.55	66.4314	24.6674	5.66826
591.888	3881.36	68.8235	25.3569	5.87214
592.178	4034.82	70.3137	26.5077	6.07952
592.468	4198.09	71.902	27.0399	6.26464
592.758	4338.36	72.6471	27.4678	6.42081
593.047	4472.64	72.1765	28.2461	6.63709
593.337	4606	73.0392	28.8935	6.87087
593.627	4728.55	71.6274	29.5099	7.12342
593.917	4885.82	72.9412	30.5077	7.3572
594.206	5061.55	74.2745	31.3724	7.64632
594.496	5244.82	76.8628	32.0376	7.94562
594.786	5399.09	77.2745	32.4988	8.16349
595.076	5548.09	80.7647	33.2793	8.39823
595.365	5688.73	84.1372	33.8248	8.69848
595.655	5850.55	84.7451	34.7339	8.9364
595.945	6051.45	88.3922	35.6696	9.21598
596.234	6230.64	89.6471	36.4057	9.47997
596.524	6435.09	91.1961	37.3658	9.74301
596.814	6649.73	94.2549	38.5786	9.9876
597.104	6852.82	100.725	39.756	10.2859
597.393	7087.55	104.216	40.9001	10.4758
597.683	7304.73	110.882	41.7338	10.7643
597.973	7561.45	112.745	42.9511	11.0573
598.262	7778.27	114.118	43.8403	11.347
598.552	8009.64	116.863	44.9822	11.6975
598.842	8231.27	118.784	46.3702	12.0239
599.132	8435.18	121.902	47.9489	12.3661
599.421	8672	126.235	49.6407	12.7917
599.711	8879	127.392	51.0176	13.1597
600.001	9127.64	134.078	52.2327	13.4523
600.29	9334.91	138.745	53.6828	13.8731
600.58	9565.45	145.255	55.4966	14.2939
600.87	9827.45	151.51	56.9267	14.7758
601.159	10070.9	151.627	58.3147	15.2077
601.449	10350.2	156.431	60.0221	15.6575
601.739	10582.8	156.98	61.6939	16.2338
602.028	10845.7	162.471	63.2039	16.7192
602.318	11148.8	165.686	64.8225	17.2017
602.608	11451.5	172.059	66.5564	17.6794
602.897	11764.3	173.471	68.0886	18.1982
603.187	12065	178.804	69.9976	18.6606
603.477	12374.5	183.608	71.5675	19.1692
603.766	12712.2	193.176	73.4433	19.59
604.056	13045.1	197.235	75.7293	20.1979
604.346	13376.8	202.451	77.7959	20.7688
604.635	13686.9	205.804	79.9577	21.2411
604.925	14058	213.392	81.736	21.8264
605.215	14446.7	217.431	84.093	22.4205
605.504	14797.9	221.294	85.8313	22.9612
605.794	15191.2	229.49	88.2748	23.5913
606.084	15635.9	236.922	90.4721	24.2058
606.373	16069.2	246.275	92.8247	24.8442
606.663	16516.9	250.882	95.2681	25.5166
606.953	16893.7	255.412	97.7271	26.0738
607.242	17314.5	262.333	100.43	26.6441
607.532	17747	269.941	102.663	27.341
607.821	18241.4	276.647	105.492	28.0691
608.111	18701.8	282.235	108.47	28.7688
608.401	19124.8	294.275	110.922	29.4949
608.69	19598.4	302	113.43	30.3105
608.98	20045.4	310.863	115.993	31.1222
609.27	20426.7	317.725	118.625	31.9138
609.559	20881.3	327.039	121.541	32.6835
609.849	21346.1	332.353	124.026	33.4771
610.138	21846.1	343.804	127.142	34.3203
610.428	22380.8	357.157	130.128	35.1645
610.718	22913.7	370.529	133.159	36.035
611.007	23405.5	382.51	136.437	36.9479
611.297	23926.4	394.039	139.751	37.8184
611.586	24457.9	406.314	143.126	38.7179
611.876	25037	418.706	146.366	39.5977
612.166	25567.5	431.314	149.386	40.5452
612.455	26145.5	441.353	152.805	41.5385
612.745	26753.7	450.843	156.086	42.4854
613.034	27379.6	459.667	159.785	43.474
613.324	28026.6	473.608	163.49	44.4091
613.613	28620.9	484.314	167.512	45.4402
613.903	29211.9	493.706	171.319	46.5388
614.193	29858.1	502.196	174.842	47.6406
614.482	30563.7	512.882	179.343	48.7004
614.772	31268.4	522.294	183.955	49.8432
615.061	31923.3	534.647	188.139	51.0287
615.351	32616.2	543.98	192.117	52.2084
615.64	33348.7	552.824	195.762	53.3464
615.93	34085.8	569.863	200.33	54.5732
616.22	34839.9	581.706	204.578	55.8108
616.509	35579.1	597.941	208.884	56.9861
616.799	36282.9	609.667	213.173	58.237
617.088	37026.6	626.725	217.705	59.5242
617.378	37788	641.176	221.878	60.8016
617.667	38432.6	657.725	226.671	61.9682
617.957	39167.3	673.725	231.445	63.2739
618.246	40023.7	689.353	237.022	64.5977
618.536	40812.3	700.059	241.702	65.8547
618.826	41580.1	713.706	246.995	67.0917
619.115	42282.6	727.255	252.465	68.48
619.405	42927	742.686	257.707	69.8999
619.694	43613.2	753.255	262.804	71.3566
619.984	44427.3	770.431	267.481	72.6413
620.273	45258.4	789.627	272.729	74.141
620.563	46110.1	803.941	277.831	75.5856
620.852	46944.1	819.059	283.261	77.0777
621.142	47793.3	833.373	288.649	78.5519
621.431	48554.5	847.196	294.254	80.1136
621.721	49366.9	866.686	300.399	81.6737
622.01	50229.3	885.176	306.223	83.2068
622.3	51094.5	901.725	312.543	84.8054
622.589	52057.6	921.255	317.884	86.4746
622.879	53106.5	940.176	323.616	88.0933
623.168	54034.4	958.294	329.418	89.8286
623.458	54868	977.02	335.529	91.5427
623.747	55730.5	996.882	341.401	93.2456
624.037	56669.4	1013.75	347.429	94.828
624.326	57591.7	1032.76	353.817	96.3385
624.616	58505.5	1053.27	359.405	97.8859
624.905	59554.1	1070.57	364.931	99.4721
625.195	60504.6	1090.71	370.441	101.054
625.484	61471.5	1110.45	376.292	102.883
625.774	62487.9	1128.49	381.999	104.645
626.063	63328.4	1141.96	388.491	106.401
626.352	64153	1158.27	394.899	108.162
626.642	65112.6	1173.53	401.327	109.974
626.931	66142	1188.9	407.851	111.887
627.221	67185.3	1209.84	414.704	113.791
627.51	68235.5	1229.33	420.93	115.565
627.8	69178.2	1248.84	427.578	117.302
628.089	70053.5	1268.61	434.083	119.227
628.379	71013.9	1291.39	440.549	121.127
628.668	71957.2	1315.14	446.851	123.055
628.958	72807.5	1341.02	453.436	125.082
629.247	73777	1362.86	459.644	127.034
629.536	74824.3	1383.37	465.955	128.971
629.826	75850.5	1403.92	472.775	130.898
630.115	76637.5	1421.43	479.172	132.775
630.405	77515.6	1439.76	485.822	134.744
630.694	78355.1	1456.78	491.766	136.651
630.984	79304.6	1470.78	498.247	138.489
631.273	80327.9	1488.37	504.729	140.234
631.562	81314.7	1506.82	511.58	142.109
631.852	82329.3	1521.8	518.154	144.051
632.141	83448.8	1544.65	524.285	145.789
632.431	84410.6	1562.33	530.316	147.64
632.72	85379.5	1581.35	536.536	149.561
633.01	86358.1	1593.71	542.618	151.446
633.299	87383.6	1612.08	548.912	153.155
633.588	88360.3	1633.31	554.467	154.82
633.878	89285.3	1654.39	560.684	156.635
634.167	90208.5	1679.63	566.491	158.285
634.457	91067.7	1706.33	572.602	159.958
634.746	91957.9	1725.18	579.201	161.731
635.035	92869.2	1741.37	584.593	163.397
635.325	93660.5	1759.27	590.58	165.097
635.614	94609.5	1773.96	597.023	166.774
635.903	95459.6	1789.43	602.99	168.332
636.193	96248.3	1809.57	608.881	169.839
636.482	97081.5	1821.49	614.03	171.331
636.772	97823.4	1837.73	618.959	173.001
637.061	98570	1855.2	624.555	174.619
637.35	99288.4	1870.16	630.014	176.19
637.64	99953.5	1882.88	635.336	177.569
637.929	100493	1896.27	639.602	178.941
638.218	101118	1908.82	642.977	180.382
638.508	101743	1919.16	647.289	181.848
638.797	102303	1936.16	651.868	183.105
639.086	102888	1949.71	657.347	184.399
639.376	103422	1964.98	662.289	185.716
639.665	103922	1976.67	666.839	187.094
639.955	104531	1982.94	671.223	188.384
640.244	104948	1991.8	675.921	189.59
640.533	105296	2006.24	679.542	190.77
640.823	105784	2024.71	683.316	191.918
641.112	106202	2036.24	687.46	193.23
641.401	106423	2049.49	691.2	194.327
641.691	106765	2065.31	694.101	195.422
641.98	107160	2071.63	697.54	196.466
642.269	107443	2083.22	700.517	197.525
642.559	107817	2094.71	703.484	198.509
642.848	108101	2102.33	705.952	199.355
643.137	108189	2110.41	708.988	200.117
643.426	108368	2115.31	712.238	201.053
643.716	108611	2118.69	714.362	201.833
644.005	108584	2123.02	716.781	202.513
644.294	108652	2128	718.677	203.258
644.584	108832	2134.76	721.493	203.912
644.873	108832	2143.86	723.526	204.479
645.162	108778	2155.65	724.976	205.126
645.452	108643	2166.73	726.905	205.645
645.741	108423	2177.82	727.668	206.089
646.03	108369	2187.8	729.191	206.539
646.319	108365	2196.96	730.121	206.995
646.609	108336	2198.55	731.143	207.404
646.898	108165	2198.67	731.513	207.759
647.187	108103	2199.39	732.165	207.918
647.477	108041	2204	732.786	208.162
647.766	107795	2210.65	733.562	208.375
648.055	107602	2212.27	734.619	208.656
648.344	107326	2209.92	735.755	208.758
648.634	107185	2210.55	736.755	208.758
648.923	106961	2202.39	736.846	208.571
649.212	106681	2195.31	737.001	208.424
649.501	106439	2192.02	736.69	208.344
649.791	106213	2187.18	735.987	208.23
650.08	105914	2182.76	734.817	207.983
650.369	105674	2181.16	733.715	207.655
650.658	105349	2179.27	732.349	207.46
650.948	105086	2178.02	730.828	207.229
651.237	104887	2176.98	728.58	206.997
651.526	104423	2174.59	726.378	206.563
651.815	103992	2171.1	724.58	206.015
652.105	103491	2167.49	722.418	205.424
652.394	102855	2160.27	720.382	204.712
652.683	102227	2146.31	718.455	204.078
652.972	101548	2136.65	715.948	203.328
653.262	100965	2133.73	712.296	202.646
653.551	100286	2124.1	709.58	202.012
653.84	99626.5	2109.67	706.988	201.254
654.129	98829.5	2099.12	704.81	200.5
654.418	97918.9	2088.25	702.067	199.783
654.708	97302	2080.61	699.165	199.011
654.997	96599.8	2069.8	696.043	198.168
655.286	95916.3	2053.43	693.362	197.279
655.575	95205.7	2035.84	690.95	196.473
655.864	94398.8	2026.53	687.868	195.47
656.154	93615.1	2011.61	684.502	194.503
656.443	92840.4	1998.04	681.555	193.601
656.732	92050.6	1984.96	678.258	192.786
657.021	91258.1	1968.1	675.094	191.825
657.31	90609.6	1955	671.427	190.834
657.6	89856	1942.94	667.575	189.772
657.889	89033.8	1932.51	663.36	188.65
658.178	88273.6	1921.57	659.048	187.464
658.467	87538	1909.18	656.338	186.367
658.756	86810.6	1898.86	652.699	185.236
659.045	86115.5	1886.27	648.141	184.044
659.335	85510.5	1872	644.112	182.922
659.624	84821.3	1853.9	639.977	181.791
659.913	84021.6	1832.25	636.482	180.697
660.202	83195.3	1813.67	632.777	179.481
660.491	82364.4	1799.16	628.303	178.202
660.78	81690.2	1777.59	624.303	176.867
661.07	80976.1	1759.04	620.221	175.723
661.359	80238.5	1746.25	616.713	174.642
661.648	79569.3	1727.65	613.014	173.309
661.937	78812.5	1708.06	608.857	171.965
662.226	78062.6	1685	604.615	170.718
662.515	77227.5	1667.98	599.759	169.53
662.804	76453.7	1650.94	594.411	168.244
663.093	75745.5	1637.24	590.358	166.909
663.383	75153.8	1619.86	586.045	165.641
663.672	74548	1607.27	581.287	164.422
663.961	73785.8	1592.51	577.278	163.229
664.25	73061.8	1578.2	573.323	162.081
664.539	72266	1564.55	568.939	160.758
664.828	71420.3	1552.41	564.649	159.559
665.117	70740.6	1539.76	560.833	158.419
665.406	69960.1	1526.29	556.702	157.314
665.696	69236.6	1508.69	552.072	156.252
665.985	68486.5	1491.96	547.549	155.107
666.274	67807.7	1477.06	543.671	153.9
666.563	67079.5	1462.96	539.438	152.82
666.852	66400.2	1449.08	535.256	151.694
667.141	65796.5	1439.63	531.824	150.538
667.43	65229.4	1434.73	528.15	149.535
667.719	64645.1	1425.31	525.068	148.521
668.008	64093	1411.29	520.54	147.494
668.297	63595.9	1398.39	516.048	146.502
668.586	63101.4	1388.31	512.345	145.411
668.875	62571.2	1374.53	508.241	144.471
669.164	62017.6	1362	504.695	143.564
669.454	61394.9	1347.63	501.347	142.597
669.743	60845.4	1335.24	497.589	141.526
670.032	60267.8	1326.14	493.855	140.409
670.321	59667.3	1315.92	491.294	139.333
670.61	59078.5	1299.08	487.895	138.418
670.899	58616.6	1288.59	484.722	137.441
671.188	58067.9	1278.31	481.059	136.568
671.477	57502.1	1271.37	477.11	135.634
671.766	56982.1	1261.45	473.199	134.897
672.055	56547.6	1252.29	469.072	134.207
672.344	56241.5	1241	466.114	133.539
672.633	55830.7	1225.45	463.93	132.835
672.922	55450.1	1215.06	460.882	132.131
673.211	55065.8	1205.49	457.933	131.498
673.5	54733	1196.33	455.624	130.839
673.789	54355.6	1188.12	452.853	130.223
674.078	53937.1	1177.59	449.995	129.499
674.367	53624.5	1175.49	447.212	128.74
674.656	53245.8	1171.9	445.505	128.073
674.945	52980.5	1162.57	443.463	127.515
675.234	52665.6	1147.51	441.316	127.045
675.523	52279.9	1143.51	439.545	126.597
675.812	52117.5	1134.73	437.771	126.13
676.101	51821.9	1128.1	436.25	125.666
676.39	51546.5	1126.22	435.381	125.283
676.679	51288.2	1123.69	434.279	124.866
676.968	50963.4	1121.92	433.079	124.437
677.257	50776.4	1120.18	431.438	124.085
677.546	50527.1	1119.69	429.977	123.722
677.835	50327.6	1115.9	428.729	123.407
678.124	50187.1	1109.78	426.835	123.21
678.413	50061.5	1102.59	424.897	122.961
678.702	49967.7	1095.63	423.236	122.555
678.991	49802.4	1087.06	422.055	122.248
679.28	49600.6	1082.16	421.035	122.038
679.569	49406.5	1080.29	420.143	121.716
679.858	49206.1	1075	418.757	121.429
680.147	49129	1069.47	417.802	121.186
680.436	49062.5	1065.22	417.046	121.107
680.725	48997.1	1063.94	416.429	120.886
681.014	48834.1	1059.67	416.075	120.83
681.303	48560.8	1053.45	415.724	120.781
681.592	48294.1	1050.02	414.749	120.739
681.881	48149	1048	413.618	120.665
682.17	48035.6	1042.67	412.864	120.673
682.459	48016.7	1041.25	412.709	120.687
682.748	47951.8	1035.9	412.181	120.742
683.037	47869.4	1032.35	411.758	120.832
683.325	47693.9	1030.47	411.032	120.798
683.614	47433.7	1026.98	410.664	120.741
683.903	47349.6	1029.8	410.633	120.799
684.192	47344.3	1029.45	410.248	120.957
684.481	47327.5	1029.14	409.866	121.035
684.77	47322.3	1027	409.416	121.086
685.059	47250.9	1030.9	409.656	121.266
685.348	47220	1032	409.669	121.412
685.637	47081.2	1035.25	410.223	121.668
685.926	46987.4	1031.75	410.163	121.852
686.215	46952.5	1031.69	410.518	122.018
686.503	47031.2	1029.63	410.208	122.256
686.792	47148.3	1026.53	410.367	122.479
687.081	47161.8	1026.76	410.296	122.655
687.37	47180.6	1026.57	410.633	122.853
687.659	47220.5	1027.75	411.004	123.017
687.948	47243.5	1025.35	411.117	123.282
688.237	47336.8	1022	411.749	123.43
688.526	47289.7	1023.76	411.899	123.545
688.815	47378.3	1024.84	411.715	123.682
689.103	47505.3	1024.39	411.682	123.893
689.392	47493.1	1022.53	411.871	124.145
689.681	47470	1021.55	412.117	124.609
689.97	47427.1	1030.14	412.372	124.894
690.259	47403.4	1030.33	412.538	125.283
690.548	47357	1033.63	412.624	125.668
690.836	47218.1	1037.29	413.642	126.033
691.125	47185.8	1034.51	413.744	126.301
691.414	47095.9	1038.06	414.365	126.647
691.703	47094.7	1040.49	415.221	127.001
691.992	47121.8	1038.57	415.902	127.36
692.281	47028.7	1038.47	416.671	127.639
692.57	46993.5	1040.88	417.332	127.969
692.858	46938.9	1039.2	417.636	128.34
693.147	46828.4	1040.78	418.973	128.68
693.436	46716.5	1043.33	419.897	129.094
693.725	46694.9	1043.43	420.172	129.596
694.014	46756	1049.16	421.132	130.067
694.302	46828.7	1047.33	422.27	130.643
694.591	46893.5	1052.96	423.629	131.012
694.88	46928.4	1056.75	425.33	131.39
695.169	46807.7	1060.8	426.582	131.697
695.458	46714	1062.65	427.817	132.01
695.747	46651.8	1064.8	428.649	132.402
696.035	46619.2	1065.08	428.775	132.716
696.324	46632.9	1061.69	429.735	132.996
696.613	46659.9	1061.1	431.27	133.261
696.902	46583.6	1062.24	432.349	133.715
697.19	46537.3	1059.1	434.01	134.091
697.479	46388	1059.12	435.465	134.491
697.768	46145	1059.76	436.414	134.988
698.057	45993.1	1062.82	436.979	135.427
698.346	46033.5	1067.61	438.041	135.728
698.634	46011.9	1066.35	439.061	136.053
698.923	46005.2	1068.37	439.771	136.452
699.212	46010.3	1066.75	440.154	136.927
699.501	45973	1064.8	440.802	137.383
699.789	45801	1063.49	441.23	137.775
700.078	45678.5	1065.43	442.267	138.259
700.367	45612.5	1064.08	442.323	138.671
700.656	45522.3	1069.67	442.381	138.978
700.944	45545.2	1072.63	442.4	139.37
701.233	45437.9	1077.82	442.984	139.671
701.522	45344.3	1085.67	443.862	140.016
701.811	45319.1	1091.73	444.673	140.32
702.099	45228.3	1092.39	445.616	140.802
702.388	45117.2	1088.12	446.205	141.271
702.677	44973.1	1091.88	447.077	141.687
702.966	44989.5	1100.67	447.279	142.175
703.254	44962.9	1099.86	447.644	142.687
703.543	44860.9	1100.98	447.702	143.15
703.832	44763.9	1098.18	448.294	143.611
704.12	44598.7	1100.06	449.179	144.098
704.409	44503.1	1100.29	449.771	144.581
704.698	44269.1	1094.49	450.866	145.096
704.987	44127.4	1093.51	452.216	145.6
705.275	43947.7	1092.73	453.137	146.05
705.564	43740.6	1090.71	453.596	146.501
705.853	43498.4	1089.49	454.576	146.965
706.141	43240.9	1086.16	455.454	147.422
706.43	43040.1	1081.06	456.514	147.99
706.719	42795.1	1080.57	457.358	148.484
707.007	42603.1	1079.84	458.733	149.12
707.296	42432	1077.37	459.924	149.572
707.585	42224.9	1080.92	460.68	150.104
707.873	42001.1	1082.1	461.556	150.752
708.162	41780.4	1079.88	461.835	151.328
708.451	41613.2	1085.51	462.631	151.893
708.74	41425.2	1078.61	464.106	152.57
709.028	41266.3	1079.82	464.341	153.106
709.317	41092.3	1074.12	464.868	153.597
709.605	40975.8	1070.65	465.547	154.139
709.894	40890.7	1067.24	466.152	154.498
710.183	40768.8	1062.14	466.873	155.043
710.471	40643.8	1060.71	468.332	155.524
710.76	40489.7	1059.92	468.593	155.903
711.049	40382	1063.78	469.323	156.305
711.337	40114.3	1067.43	470.347	156.687
711.626	39900.1	1066.27	470.793	157.104
711.915	39723.7	1066.53	471.724	157.627
712.203	39569.2	1065.02	473.407	158.262
712.492	39423.5	1063.76	474.975	158.637
712.78	39154.7	1063.33	475.678	159.169
713.069	38971	1055.47	477.09	159.542
713.358	38719.6	1051.31	478.376	159.993
713.646	38454.6	1048.12	479.474	160.383
713.935	38263.3	1047.73	480.403	160.857
714.224	38110	1045.61	480.176	161.324
714.512	37934.2	1040.25	480.593	161.727
714.801	37801	1039.9	481.899	162.179
715.089	37661.6	1043.04	483.44	162.629
715.378	37554.1	1037.76	484.272	162.982
715.667	37405.7	1032.47	485.015	163.386
715.955	37260.8	1027.82	485.48	163.826
716.244	37026.5	1018.06	486.261	164.24
716.532	36894.8	1010.47	486.347	164.729
716.821	36712.9	1008.59	487.083	165.3
717.109	36481.8	1009.47	488.081	165.746
717.398	36277.3	1005.39	488.387	166.221
717.687	36091.1	997.706	487.946	166.604
717.975	35774.9	994.608	487.76	167.182
718.264	35469.9	990.157	487.797	167.725
718.552	35222.7	991.608	488.418	168.289
718.841	34963.7	992.627	488.706	168.705
719.129	34764.2	988.882	489.103	169.071
719.418	34609.8	985	489.547	169.574
719.706	34335.6	981.196	489.85	170.1
719.995	34065.5	982.157	489.939	170.616
720.284	33867.3	979.686	490.063	171.062
720.572	33590.9	981.569	489.669	171.499
720.861	33404.5	981.941	489.365	171.991
721.149	33283.8	982.137	489.489	172.455
721.438	33140.5	979.608	489.782	172.861
721.726	32888.8	973.686	490.465	173.402
722.015	32634.5	969.706	490.764	173.875
722.303	32409.7	961.373	491.567	174.217
722.592	32174.8	952.078	492.465	174.536
722.88	32031.6	949.725	492.633	174.882
723.169	31931	941.804	492.859	175.386
723.457	31755.5	939.353	493.653	175.657
723.746	31582.8	937.176	494.828	175.994
724.034	31382.4	936.667	495.717	176.629
724.323	31170.1	930.804	495.895	177.055
724.611	30882.5	929.137	495.822	177.5
724.9	30684.5	927.235	496.088	177.945
725.188	30519.5	921.922	496.456	178.478
725.477	30212.5	919.314	496.653	178.894
725.765	29976.3	916.431	497.105	179.192
726.054	29729.8	910.137	497.496	179.662
726.342	29489.5	904.02	498.358	180.042
726.631	29227.5	901.745	498.888	180.366
726.919	28933.4	901.353	499.325	180.673
727.208	28631.6	898.373	499.261	180.992
727.496	28329.1	893.373	498.833	181.311
727.784	28102.8	892.824	499.165	181.722
728.073	27849.3	888.686	498.835	182.136
728.361	27603.5	886.118	498.487	182.476
728.65	27462.7	883.078	498.283	182.799
728.938	27193.8	881.431	498.598	183.168
729.227	26887.4	882.059	498.403	183.515
729.515	26553.9	875.294	497.751	183.833
729.804	26303.7	870.529	497.416	184.121
730.092	26048.1	866.824	497.114	184.547
730.38	25815.1	864.49	496.835	184.843
730.669	25573.5	863.255	496.999	185.317
730.957	25353.8	863.804	497.407	185.623
731.246	25157.1	858.353	497.423	185.935
731.534	24911.5	857.353	497.646	186.363
731.823	24652.3	852.451	497.682	186.827
732.111	24391.4	850.902	497.398	187.093
732.399	24138.5	845.725	497.802	187.358
732.688	23915.5	843	498.03	187.752
732.976	23653.6	842.333	498.148	188.048
733.265	23433.7	836.412	498.589	188.419
733.553	23167.6	831.314	498.886	188.702
733.841	22894	831.02	498.733	188.986
734.13	22634.1	830.235	499.207	189.291
734.418	22322	829.039	499.241	189.573
734.707	21988.5	822.529	498.624	189.915
734.995	21665.3	819.157	499.017	190.355
735.283	21422.3	814.431	498.624	190.623
735.572	21223.7	809.686	498.54	190.838
735.86	21068.7	806.137	498.717	191.265
736.148	20858.2	805.137	498.855	191.614
736.437	20617.7	802.843	498.234	191.994
736.725	20426.2	800.216	498.212	192.426
737.013	20254.5	800.314	498.416	192.898
737.302	20040.1	802.039	497.868	193.317
737.59	19853.8	800.275	497.675	193.555
737.879	19753.6	799.039	497.454	193.91
738.167	19608.8	796.235	497.006	194.316
738.455	19414.5	793.451	496.128	194.7
738.744	19186.7	789.529	495.93	195.137
739.032	18952.4	793.882	495.653	195.538
739.32	18795.4	791.922	495.76	195.848
739.609	18618.5	789.373	495.928	196.035
739.897	18404	787.078	496.07	196.371
740.185	18224.5	784.412	495.884	196.5
740.474	18041.7	778.647	495.188	196.743
740.762	17870.3	772.941	495.64	196.964
741.05	17682.5	772.275	495.937	197.341
741.338	17528.7	767.196	496.713	197.652
741.627	17383.9	763.412	496.7	198.012
741.915	17273.4	761.098	496.15	198.386
742.203	17197.1	760.647	496.174	198.916
742.492	17055	764.863	496.576	199.498
742.78	16934.4	767.314	497.132	199.921
743.068	16804.5	768.02	497.735	200.391
743.357	16624.5	771.294	497.884	200.691
743.645	16486.9	773.196	498.154	201.109
743.933	16336.9	769.686	499.088	201.626
744.221	16199.5	767.294	499.961	202.089
744.51	16011.5	762.627	500.842	202.572
744.798	15841.5	759.431	501.666	203.21
745.086	15626.5	755.902	502.032	203.799
745.374	15378.1	753.824	502.283	204.346
745.663	15203.6	749.941	502.966	204.971
745.951	15039.8	750.412	503.23	205.435
746.239	14916.1	746.392	503.93	205.836
746.527	14840	744.255	504.964	206.294
746.816	14734	741.725	505.496	206.938
747.104	14634	739.039	505.85	207.423
747.392	14520.5	736.49	506.349	207.709
747.68	14410.5	734.667	507.777	208.135
747.969	14279.6	734.745	509.294	208.632
748.257	14153.5	732.275	510.644	209.133
748.545	14015.9	730.706	511.839	209.618
748.833	13882.8	732.49	511.952	210.22
749.121	13801.8	734.216	512.482	210.88
749.41	13701.3	737.98	513.904	211.436
749.698	13610.7	738.784	515.072	212.015
749.986	13529	737.961	516.263	212.598
750.274	13413.5	736.882	517.434	213.06
750.562	13296.4	739.333	518.62	213.541
750.851	13233.1	741.098	519.604	214.095
751.139	13167.8	738.824	520.733	214.623
751.427	13130.7	737.882	521.986	215.105
751.715	13069	736.431	522.505	215.55
752.003	13022.5	737.137	523.298	216.163
752.292	12901.4	739.137	524.788	216.679
752.58	12830.4	742.157	525.631	217.138
752.868	12747.1	741.333	527.125	217.614
753.156	12690.4	733.392	528.165	217.997
753.444	12616.1	732.569	529.292	218.346
753.732	12544	725.549	530.039	218.688
754.021	12505.2	726.843	530.199	219.098
754.309	12462.8	728.275	530.46	219.734
754.597	12436	727.529	531.014	220.277
754.885	12414	728.412	532.037	220.765
755.173	12332	730.961	532.613	221.183
755.461	12309.3	733.314	533.238	221.635
755.75	12319.4	734.922	534.13	222.12
756.038	12258	736.059	535.591	222.541
756.326	12189.4	735.647	536.979	222.924
756.614	12169.9	736	538.389	223.447
756.902	12101	736.078	539.378	223.987
757.19	12021.5	730.902	539.952	224.618
757.478	11950.7	727.765	540.542	225.325
757.766	11898.4	723.471	541.536	225.951
758.055	11845.5	717.49	542.901	226.576
758.343	11799.8	714.784	543.473	227.192
758.631	11713.1	716.353	545.103	227.883
758.919	11608.5	720.294	545.895	228.421
759.207	11565.5	718.392	546.582	228.941
759.495	11508.8	717.471	547.666	229.29
759.783	11439.8	718.529	548.873	229.654
760.071	11416.5	714.608	549.309	230.044
760.359	11364.3	716.314	549.846	230.421
760.647	11332.5	716.784	551.185	230.821
760.935	11267.8	718.216	552.629	231.266
761.224	11197.4	718.569	554.314	231.731
761.512	11160.2	718.392	555.212	232.122
761.8	11111.3	721.255	556.281	232.437
762.088	11074	723.039	557.043	232.863
762.376	11016.2	721.608	558.655	233.385
762.664	10957.1	719.471	559.023	233.7
762.952	10924.4	721.882	559.285	234.1
763.24	10882.1	723	560.03	234.324
763.528	10813.9	724.824	561.054	234.775
763.816	10780.4	723.588	562.07	235.302
764.104	10746.1	716.451	562.569	235.781
764.392	10760.9	714.765	563.704	236.068
764.68	10716.1	712.157	564.272	236.41
764.968	10711.8	716.137	564.478	236.656
765.256	10655.5	715.157	565.152	236.954
765.544	10629.1	710.824	566.205	237.39
765.832	10596	709.784	566.265	237.724
766.12	10525.4	711	566.635	238.338
766.408	10469.6	713.941	566.664	238.775
766.696	10446.3	716.98	567.103	239.186
766.984	10385.3	715.412	567.815	239.411
767.272	10316.5	715.725	567.651	239.475
767.56	10225.5	715.882	567.906	239.578
767.848	10160.6	720.392	567.724	239.645
768.136	10127.1	719.824	567.704	239.647
768.424	10094	719.098	567.733	239.687
768.712	10039.2	720.275	568.5	239.772
769	9996.82	719.098	568.314	239.96
769.288	9955	718.824	568.36	240.194
769.576	9885.55	722.176	568.405	240.341
769.864	9833.36	719.412	568.822	240.311
770.152	9803.64	718.647	568.429	240.208
770.44	9726.82	720.039	568.487	240.393
770.728	9676.91	718.765	569.256	240.521
771.016	9672.18	718.431	569.83	240.691
771.304	9576.91	716.608	570.294	240.863
771.592	9488.18	710.078	570.198	240.906
771.88	9396.91	707.549	570.456	241.068
772.168	9343.91	706.902	571.283	241.032
772.456	9298.09	709.51	571.786	241.078
772.744	9229.82	713.353	571.374	241.124
773.032	9162	712.529	570.915	241.215
773.32	9095.45	714	570.731	241.304
773.608	9114.73	712.392	570.997	241.547
773.896	9073.82	711.431	571.203	241.614
774.183	9006.09	711.765	571.64	241.659
774.471	8984.82	707.588	571.269	241.611
774.759	8983.36	709.588	570.917	241.555
775.047	8987.73	706.196	571.467	241.711
775.335	8933.91	701.392	572.343	241.832
775.623	8880.09	701.059	572.023	241.854
775.911	8847.55	701.235	572.569	241.863
776.199	8830.73	702.725	572.493	242.099
776.487	8766.73	702.137	572.651	242.217
776.775	8651.18	699.353	573.054	242.358
777.062	8576	699.373	573.367	242.612
777.35	8502.55	700.98	573.467	242.832
777.638	8449.36	702.804	573.762	242.742
777.926	8363.27	700.176	573.833	242.646
778.214	8262.36	697.686	574.473	242.515
778.502	8199.18	697.353	575.58	242.539
778.79	8155.64	702.098	576.245	242.69
779.078	8117.45	701.882	576.66	242.942
779.365	8042.55	699.588	576.01	243.127
779.653	7989.18	693.804	575.3	243.364
779.941	7980.91	690.51	574.726	243.431
780.229	7952.09	687.941	574.551	243.53
780.517	7912.45	690.725	574.835	243.557
780.805	7871.82	688.451	575.325	243.583
781.093	7827.55	685.941	575.249	243.614
781.38	7817.64	678.98	574.961	243.676
781.668	7803.27	675.98	574.697	243.772
781.956	7773.18	672.196	573.728	243.703
782.244	7754.91	672.078	573.79	243.792
782.532	7711.45	671.294	574.411	243.844
782.819	7692.64	668.157	575.36	243.982
783.107	7648.27	673.49	575.724	244.136
783.395	7614.55	669.157	576.764	244.149
783.683	7590.55	667.824	577.023	244.185
783.971	7556.73	670.627	577.5	244.203
784.258	7579.09	666.686	577.817	244.335
784.546	7560.36	666.902	577.633	244.484
784.834	7542.45	666.922	577.595	244.496
785.122	7516.27	664.353	578.125	244.532
785.41	7473.82	664.843	578.493	244.433
785.697	7471.27	666.961	578.38	244.359
785.985	7405	669.275	579.708	244.494
786.273	7381.09	673	580.453	244.571
786.561	7342.36	677.235	580.668	244.669
786.849	7305.91	678.098	580.646	244.665
787.136	7265.27	678.765	580.83	244.585
787.424	7206.18	675.157	581.214	244.522
787.712	7156.09	673.922	580.777	244.688
788	7081	668.686	580.449	244.721
788.287	7039.73	668.569	581.183	244.809
788.575	7000.55	669.706	582.307	244.807
788.863	6958.18	669.784	582.312	244.53
789.151	7003.45	671.412	583.143	244.357
789.438	6980.09	670.922	583.6	244.062
789.726	6970.09	673.745	583.236	243.816
790.014	6956.55	674.608	582.912	243.709
790.301	6950.09	672.549	582.436	243.661
790.589	6905.55	675.216	582.892	243.745
790.877	6909.18	677.941	582.81	243.79
791.165	6948.64	680.882	583.764	243.851
791.452	6950.91	682.745	583.833	243.9
791.74	6967.55	684.51	584.229	243.84
792.028	6933.73	682.824	583.294	243.773
792.315	6879.64	679.451	582.369	243.528
792.603	6844.64	680.549	582.05	243.312
792.891	6799.27	677.588	581.387	243.221
793.178	6772.64	677.588	580.994	243.19
793.466	6752.64	675.706	580.54	243.167
793.754	6752.55	673.765	580.445	243.046
794.042	6698.27	674.941	579.646	242.976
794.329	6605.73	673.549	578.438	242.665
794.617	6552.27	673.176	577.187	242.28
794.905	6498.27	676.804	576.615	242.094
795.192	6473	676.549	575.298	241.611
795.48	6447.91	677.412	574.478	241.26
795.768	6444.64	676.667	573.586	240.835
796.055	6412.27	679.157	572.655	240.525
796.343	6390	679.392	571.846	240.233
796.63	6359.73	678.412	570.79	239.935
796.918	6307.55	679.196	569.72	239.424
797.206	6286.27	678.353	568.285	239.106
797.493	6279.91	677.431	567.014	238.699
797.781	6273.55	672.412	566.496	238.26
798.069	6224.18	670.49	566.196	237.935
798.356	6195.73	670.392	564.841	237.541
798.644	6125.09	665.725	563.163	236.97
798.932	6053.55	664.549	561.742	236.475
799.219	6009.18	666.784	560.398	236.011
799.507	5939.91	666.863	559.549	235.328
799.794	5868.36	662.902	558.139	234.804
800.082	5842.91	662.588	556.207	234.378
800.37	5805.91	657.804	554.325	233.786
800.657	5750.82	654.392	552.458	233.168
800.945	5643.36	652.686	550.671	232.666
801.232	5559.82	650.373	549.431	232.094
801.52	5497	647.725	547.38	231.51
801.807	5464.18	640.588	545.068	230.75
802.095	5417.09	638.098	542.99	229.921
802.383	5380.91	637.451	541.225	228.982
802.67	5321.18	639.922	539.963	228.099
802.958	5279	643.392	538.806	227.231
803.245	5223.09	641.294	537.252	226.481
803.533	5165.82	638.843	535.482	225.605
803.82	5124.36	638.039	534.088	224.827
804.108	5071.27	636.863	532.314	224.09
804.396	5029.36	635.882	530.203	223.205
804.683	4976	634.784	528.709	222.256
804.971	4936.18	632.961	527.442	221.312
805.258	4912.09	627.294	526.607	220.459
805.546	4863.27	619.843	524.786	219.51
805.833	4840.55	615.412	522.128	218.569
806.121	4793.82	608.647	519.179	217.731
806.408	4745.64	606.235	517.083	216.812
806.696	4709.18	602.216	514.551	216.013
806.983	4644	596.098	512.254	215.127
807.271	4610.64	591.294	509.791	214.117
807.558	4596.27	590.02	507.034	213.14
807.846	4576.27	583.863	504.42	212.282
808.133	4529.55	582.373	502.615	211.407
808.421	4477	581.49	500.172	210.502
808.708	4431	578.961	497.753	209.656
808.996	4383.64	576.725	495.159	208.666
809.283	4330.64	574.431	492.347	207.748
809.571	4292.73	566.039	490.125	206.955
809.858	4231.55	559.922	488.278	206.122
810.146	4193.36	556.314	485.919	205.159
810.433	4134.55	555.275	484.105	204.212
810.721	4101.36	550.647	482.037	203.31
811.008	4050.18	548.02	479.771	202.216
811.296	3992.18	546.706	477.957	201.269
811.583	3944.64	540.235	475.882	200.175
811.87	3874.55	535.686	473.241	199.173
812.158	3827.73	534.392	470.99	198.286
812.445	3807.45	531.686	468.68	197.375
812.733	3759	528.157	466.221	196.424
813.02	3737.82	526.098	464.565	195.469
813.308	3704	523.961	462.675	194.553
813.595	3678.55	521.765	461.27	193.579
813.882	3627.82	515.529	458.806	192.441
814.17	3577.09	509.235	456.64	191.505
814.457	3526.27	506.137	453.926	190.554
814.745	3486.09	499.824	451.93	189.466
815.032	3481.27	507.804	449.323	188.466
815.32	3423.45	505.275	447.74	187.47
815.607	3358.36	504.098	446.356	186.499
815.894	3317.09	499.059	444.447	185.639
816.182	3277.36	498.608	442.44	184.663
816.469	3242	499.882	439.62	183.731
816.756	3222.45	499.941	437.718	182.75
817.044	3193.73	498.235	435.121	181.699
817.331	3154.09	493.471	432.995	180.674
817.619	3115.64	484.373	431.318	179.829
817.906	3061.91	481.588	429.452	178.951
818.193	3026.09	481.627	427.132	178.058
818.481	3013.27	478.294	424.899	177.207
818.768	3001.45	475.451	422.731	176.384
819.055	2947.36	471.176	420.236	175.479
819.343	2902.82	469.941	418.077	174.372
819.63	2856.73	470.784	416.112	173.179
819.917	2808.09	467.745	414.593	171.987
820.205	2784	466.725	412.471	170.929
820.492	2775.45	464.353	410.514	169.803
820.78	2792.45	465.882	408.831	168.911

## Sheet: 3d
Time (ns)	Integrated PL550-750nm_TSPO1	Time (ns)	Integrated PL Fraction_TSPO1_750-840nm
0	0	0	0
6	0.27396	6	0.0628
11	0.42177	11	0.09911
16	0.50088	16	0.12042
21	0.54766	21	0.13471
26	0.57653	26	0.14506
32	0.59944	32	0.1547
37	0.61253	37	0.16131
42	0.62197	42	0.16702
47	0.62924	47	0.17218
52	0.63497	52	0.1769
58	0.6407	58	0.18222
63	0.6448	63	0.18643
68	0.64843	68	0.19053
73	0.6518	73	0.19502
126	0.68132	126	0.24286
179	0.70244	179	0.28374
231	0.71901	231	0.31891
284	0.73306	284	0.35072
337	0.74509	337	0.37918
389	0.75544	389	0.40453
442	0.76482	442	0.42793
495	0.77329	495	0.44938
547	0.78078	547	0.46897
600	0.78775	600	0.48755
652	0.79412	652	0.50454
705	0.80018	705	0.52065
751	0.80523	751	0.53427
1278	0.85074	1278	0.65988
1804	0.87904	1804	0.73702
2330	0.89831	2330	0.78819
2857	0.91228	2857	0.82421
3383	0.92284	3383	0.85044
3909	0.93095	3909	0.87022
4436	0.93746	4436	0.88565
4962	0.94278	4962	0.8981
5488	0.9472	5488	0.90805
6015	0.95085	6015	0.91581
6541	0.95389	6541	0.9223
7067	0.95646	7067	0.92765
7525	0.95858	7525	0.9317
13081	0.97807	13081	0.96543
18637	0.98729	18637	0.97969
24192	0.99246	24192	0.98734
29748	0.99549	29748	0.99163
35303	0.99702	35303	0.99384
40859	0.99757	40859	0.99474
46414	0.9977	46414	0.99497
51970	0.99828	51970	0.99629
57525	1	57525	1
