# Supplementary material for: Intrinsic intermolecular photoinduced charge separation in organic radical semiconductors
Source: Nat Mater. 2025 Sep 30;25(1):100–6. doi: 10.1038/s41563-025-02362-z (PMC12747885; doi:10.1038/s41563-025-02362-z)
Supplement: Supplementary file 3 — Source data for Fig. 4. [file 41563_2025_2362_MOESM3_ESM.xlsx]

## Sheet: 4a
Wavelength (nm)	0.9 ps	100 ps	1000 ps	1800 ps
479.253	-1.90942	-1.92378	-1.65491	-1.55625
480.897	-1.97497	-2.01121	-1.73555	-1.62871
482.541	-2.04445	-2.10081	-1.81829	-1.70363
484.186	-2.11788	-2.19259	-1.90313	-1.78099
485.83	-2.19524	-2.28654	-1.99008	-1.86081
487.473	-2.27653	-2.38267	-2.07913	-1.94309
489.117	-2.35759	-2.48545	-2.1711	-2.03095
490.761	-2.44587	-2.57654	-2.25711	-2.11745
492.405	-2.54227	-2.68182	-2.35049	-2.20051
494.048	-2.63995	-2.79019	-2.45235	-2.29842
495.692	-2.74826	-2.91073	-2.55998	-2.40281
497.335	-2.86419	-3.04314	-2.67386	-2.51065
498.978	-2.98195	-3.17478	-2.79188	-2.62181
500.621	-3.10241	-3.31098	-2.91672	-2.73552
502.264	-3.21809	-3.4428	-3.03492	-2.8441
503.907	-3.32529	-3.56834	-3.14762	-2.94474
505.55	-3.42594	-3.67843	-3.25614	-3.03434
507.193	-3.51473	-3.77906	-3.3505	-3.11515
508.836	-3.59149	-3.86319	-3.42918	-3.17793
510.478	-3.65525	-3.92891	-3.49064	-3.22719
512.121	-3.70655	-3.98354	-3.53907	-3.26358
513.763	-3.74635	-4.02119	-3.56991	-3.2807
515.405	-3.77302	-4.03741	-3.58265	-3.28511
517.048	-3.78393	-4.0347	-3.57551	-3.26954
518.69	-3.77482	-4.00883	-3.54627	-3.23496
520.332	-3.74633	-3.95864	-3.49595	-3.18285
521.973	-3.696	-3.88122	-3.4241	-3.11096
523.615	-3.62434	-3.77998	-3.33163	-3.02263
525.257	-3.53074	-3.65593	-3.21861	-2.91627
526.898	-3.41763	-3.51145	-3.0907	-2.7953
528.54	-3.29351	-3.35471	-2.95156	-2.66635
530.181	-3.16063	-3.18975	-2.80579	-2.53139
531.823	-3.0245	-3.02309	-2.65936	-2.39849
533.464	-2.89042	-2.86042	-2.51751	-2.2709
535.105	-2.75982	-2.70447	-2.38384	-2.15126
536.746	-2.63594	-2.56134	-2.26152	-2.04323
538.387	-2.52059	-2.43049	-2.1516	-1.94499
540.027	-2.41428	-2.3145	-2.05589	-1.85962
541.668	-2.31646	-2.21276	-1.97003	-1.78501
543.308	-2.22735	-2.12504	-1.8973	-1.71818
544.949	-2.14897	-2.04892	-1.83208	-1.66027
546.589	-2.07812	-1.98475	-1.77545	-1.60908
548.229	-2.01625	-1.92901	-1.72675	-1.56458
549.869	-1.96045	-1.88244	-1.6838	-1.52656
551.509	-1.91023	-1.84309	-1.64891	-1.49354
553.149	-1.86605	-1.81026	-1.61734	-1.46497
554.789	-1.82771	-1.783	-1.59121	-1.43998
556.429	-1.79444	-1.76206	-1.57071	-1.4202
558.068	-1.76609	-1.74521	-1.55387	-1.40367
559.708	-1.74288	-1.73226	-1.54142	-1.39112
561.347	-1.7222	-1.7221	-1.53156	-1.38194
562.986	-1.70553	-1.71529	-1.52408	-1.37556
564.626	-1.6928	-1.70969	-1.51937	-1.3703
566.265	-1.68112	-1.70692	-1.51521	-1.36599
567.903	-1.67094	-1.70415	-1.51315	-1.36414
569.542	-1.6629	-1.70166	-1.51078	-1.36314
571.181	-1.65507	-1.7006	-1.50852	-1.3619
572.82	-1.64771	-1.69977	-1.50699	-1.36077
574.458	-1.64082	-1.69949	-1.50604	-1.35983
576.096	-1.63433	-1.69845	-1.50511	-1.35964
577.735	-1.627	-1.69752	-1.50403	-1.35967
579.373	-1.62649	-1.70138	-1.50752	-1.36335
581.011	-1.62019	-1.69801	-1.50379	-1.36135
582.649	-1.60919	-1.69033	-1.4957	-1.35403
584.286	-1.59596	-1.67862	-1.48472	-1.34465
585.924	-1.58195	-1.66482	-1.47313	-1.33251
587.562	-1.56813	-1.65211	-1.46037	-1.32007
589.199	-1.55553	-1.64053	-1.44953	-1.30859
590.836	-1.54564	-1.63144	-1.44047	-1.2991
592.474	-1.53973	-1.62565	-1.43534	-1.29322
594.111	-1.53742	-1.62401	-1.43358	-1.29201
595.748	-1.54098	-1.62712	-1.43715	-1.29512
597.385	-1.53716	-1.624	-1.43275	-1.29361
599.021	-1.53091	-1.61985	-1.4285	-1.28981
600.658	-1.52617	-1.61517	-1.42449	-1.28574
602.295	-1.52097	-1.61136	-1.42234	-1.28277
603.931	-1.51868	-1.60982	-1.42022	-1.28223
605.567	-1.51771	-1.60977	-1.41916	-1.28169
607.203	-1.51914	-1.61093	-1.41794	-1.2822
608.839	-1.52254	-1.61394	-1.42062	-1.28362
610.475	-1.52613	-1.6164	-1.42281	-1.28621
612.111	-1.52908	-1.61862	-1.42596	-1.28824
613.747	-1.53199	-1.62135	-1.4276	-1.29142
615.382	-1.53413	-1.62372	-1.43051	-1.29516
617.018	-1.53774	-1.62523	-1.43494	-1.2972
618.653	-1.54051	-1.62907	-1.43906	-1.30027
620.288	-1.54568	-1.63207	-1.44276	-1.30302
621.924	-1.55015	-1.63483	-1.44374	-1.30498
623.559	-1.55492	-1.63693	-1.44417	-1.3065
625.193	-1.55907	-1.6387	-1.44528	-1.30649
626.828	-1.56289	-1.63952	-1.44547	-1.30629
628.463	-1.56371	-1.63958	-1.44491	-1.30404
630.097	-1.56513	-1.63889	-1.44337	-1.30282
631.732	-1.56457	-1.6387	-1.44256	-1.30222
633.366	-1.56297	-1.63692	-1.4413	-1.29921
635	-1.56062	-1.63818	-1.43841	-1.29625
636.634	-1.55945	-1.63752	-1.43621	-1.29299
638.268	-1.55857	-1.63927	-1.43497	-1.29122
639.901	-1.55826	-1.64181	-1.43538	-1.29099
641.535	-1.56015	-1.64555	-1.43571	-1.29335
643.169	-1.56474	-1.65353	-1.4399	-1.29707
644.802	-1.56771	-1.66109	-1.44449	-1.30205
646.435	-1.57304	-1.66992	-1.45253	-1.30939
648.068	-1.57684	-1.67995	-1.46122	-1.31639
649.701	-1.58139	-1.68931	-1.46935	-1.32398
651.334	-1.58662	-1.6998	-1.47857	-1.33005
652.967	-1.59148	-1.70821	-1.48875	-1.33669
654.599	-1.59676	-1.71919	-1.50052	-1.34173
656.232	-1.60381	-1.7289	-1.51001	-1.34878
657.864	-1.61225	-1.74066	-1.5182	-1.3572
659.497	-1.62034	-1.75208	-1.52807	-1.36442
661.129	-1.62441	-1.76119	-1.53494	-1.3715
662.76	-1.62915	-1.77076	-1.54242	-1.37812
664.392	-1.63095	-1.77735	-1.54722	-1.38216
666.024	-1.63196	-1.78232	-1.55064	-1.38695
667.656	-1.63218	-1.78652	-1.55358	-1.38858
669.287	-1.63052	-1.78852	-1.5549	-1.39223
670.918	-1.63026	-1.78965	-1.55568	-1.39285
672.55	-1.63147	-1.78952	-1.55567	-1.39477
674.181	-1.63306	-1.79046	-1.5563	-1.39794
675.812	-1.63359	-1.78984	-1.55579	-1.39815
677.442	-1.63283	-1.79092	-1.55392	-1.39715
679.073	-1.63429	-1.79394	-1.55399	-1.39829
680.703	-1.63285	-1.79345	-1.55309	-1.39799
682.334	-1.6314	-1.79195	-1.5528	-1.39644
683.964	-1.63066	-1.79253	-1.55146	-1.39226
685.594	-1.62554	-1.78597	-1.54565	-1.38762
687.224	-1.6198	-1.77835	-1.54115	-1.37945
688.854	-1.61246	-1.77048	-1.53568	-1.37219
690.484	-1.60402	-1.7635	-1.52996	-1.36543
692.113	-1.59473	-1.75552	-1.52241	-1.35633
693.743	-1.58468	-1.74803	-1.51326	-1.34746
695.372	-1.57563	-1.74268	-1.50374	-1.34034
697.001	-1.56489	-1.73428	-1.49616	-1.33514
698.63	-1.55363	-1.72359	-1.48721	-1.32815
700.259	-1.54293	-1.71842	-1.47754	-1.32036
701.888	-1.53226	-1.70713	-1.46695	-1.31241
703.517	-1.5215	-1.69708	-1.45878	-1.30416
705.145	-1.51192	-1.68659	-1.45112	-1.29778
706.773	-1.50166	-1.6783	-1.44348	-1.28836
708.402	-1.49338	-1.6696	-1.43586	-1.27924
710.03	-1.48988	-1.66714	-1.43296	-1.27729
711.658	-1.47984	-1.65798	-1.42379	-1.27061
713.285	-1.46436	-1.64098	-1.41229	-1.2604
714.913	-1.4426	-1.6181	-1.39162	-1.24324
716.541	-1.41868	-1.59703	-1.37153	-1.22289
718.168	-1.39682	-1.57126	-1.35126	-1.20413
719.795	-1.37426	-1.54419	-1.32831	-1.18597
721.422	-1.35578	-1.52055	-1.30763	-1.16902
723.049	-1.33953	-1.50145	-1.28811	-1.15164
724.676	-1.32966	-1.48685	-1.27487	-1.14048
726.303	-1.3257	-1.48022	-1.2675	-1.13515
727.929	-1.31652	-1.46573	-1.25567	-1.12347
729.555	-1.30706	-1.45102	-1.24321	-1.1107
731.182	-1.29559	-1.4342	-1.22717	-1.09633
732.808	-1.28111	-1.41879	-1.21479	-1.08125
734.434	-1.26689	-1.402	-1.19985	-1.06856
736.059	-1.25125	-1.38156	-1.18089	-1.05339
737.685	-1.23489	-1.35963	-1.16122	-1.03825
739.311	-1.21749	-1.33647	-1.14097	-1.02156
740.936	-1.19932	-1.3117	-1.12237	-1.00357
742.561	-1.18093	-1.28821	-1.10245	-0.98315
744.186	-1.16442	-1.26398	-1.08279	-0.96374
745.811	-1.14869	-1.23998	-1.06407	-0.94805
747.436	-1.1338	-1.21529	-1.0459	-0.93036
749.061	-1.11759	-1.19522	-1.02826	-0.91182
750.685	-1.10046	-1.17609	-1.00986	-0.89617
752.31	-1.08234	-1.15372	-0.99061	-0.87658
753.934	-1.06424	-1.13241	-0.97221	-0.85964
755.558	-1.046	-1.11167	-0.954	-0.84285
757.182	-1.02839	-1.09092	-0.93791	-0.82554
758.805	-1.01075	-1.06941	-0.92252	-0.80684
760.429	-0.99379	-1.04697	-0.90435	-0.78876
762.052	-0.98011	-1.02557	-0.88532	-0.77149
763.676	-0.9671	-1.00471	-0.86828	-0.75395
765.299	-0.95292	-0.98492	-0.85195	-0.73851
766.922	-0.93846	-0.96921	-0.83624	-0.72412
768.545	-0.92556	-0.9494	-0.81878	-0.70959
770.167	-0.91278	-0.93008	-0.80207	-0.69581
771.79	-0.89938	-0.91165	-0.78831	-0.68521
773.412	-0.88858	-0.89486	-0.77716	-0.67481
775.035	-0.87683	-0.88015	-0.76666	-0.66726
776.657	-0.86511	-0.86188	-0.75475	-0.65621
778.279	-0.85239	-0.84757	-0.74196	-0.64603
779.9	-0.83788	-0.83476	-0.73269	-0.63504
781.522	-0.81962	-0.82194	-0.72315	-0.62479
783.143	-0.8083	-0.81141	-0.71077	-0.61319
784.765	-0.80119	-0.79892	-0.69796	-0.60272
786.386	-0.79238	-0.78834	-0.68618	-0.59035
788.007	-0.78498	-0.77918	-0.67871	-0.58034
789.628	-0.78253	-0.77133	-0.66897	-0.57662
791.249	-0.78051	-0.76505	-0.66366	-0.57439
792.869	-0.77638	-0.75436	-0.65958	-0.57125
794.489	-0.76963	-0.74925	-0.65898	-0.57206
796.11	-0.76072	-0.74614	-0.65462	-0.56816
797.73	-0.75336	-0.74164	-0.6546	-0.56723
799.35	-0.75129	-0.73602	-0.65186	-0.56404
800.969	-0.74877	-0.73139	-0.65017	-0.56126
802.589	-0.74257	-0.72848	-0.64613	-0.55619
804.208	-0.73817	-0.72392	-0.64364	-0.55158
805.828	-0.73557	-0.72313	-0.63509	-0.54693
807.447	-0.73184	-0.72021	-0.62773	-0.54052
809.066	-0.72954	-0.72027	-0.62402	-0.54154
810.685	-0.7257	-0.71777	-0.62363	-0.53959
812.303	-0.72417	-0.71677	-0.62213	-0.53763
813.922	-0.72452	-0.71499	-0.62322	-0.53548
815.54	-0.72364	-0.71307	-0.62108	-0.53005
817.158	-0.72064	-0.70634	-0.61887	-0.52713
818.776	-0.71441	-0.70335	-0.6205	-0.52592
820.394	-0.70979	-0.69914	-0.62043	-0.52251
822.012	-0.70143	-0.69466	-0.60848	-0.5165
823.629	-0.69659	-0.68909	-0.60107	-0.51532
825.247	-0.69557	-0.68551	-0.59818	-0.52218
826.864	-0.69265	-0.67849	-0.59516	-0.52301
828.481	-0.69399	-0.67513	-0.59435	-0.52351
830.098	-0.68919	-0.6693	-0.59292	-0.51824
831.715	-0.6837	-0.66361	-0.58636	-0.51378
833.331	-0.6786	-0.66035	-0.58219	-0.50807
834.948	-0.67236	-0.65766	-0.5781	-0.50112
836.564	-0.66496	-0.65554	-0.57407	-0.49294
838.18	-0.65642	-0.65399	-0.57011	-0.48352
839.796	-0.64674	-0.65301	-0.56621	-0.47286

## Sheet: 4b
Wavelemgth(nm)	0.9 ps	5 ps	500 ps	2000 ps
479.253	-0.23557	-0.1927	-0.13392	-0.0996
480.897	-0.25356	-0.21326	-0.15021	-0.11814
482.541	-0.26835	-0.22997	-0.16232	-0.1315
484.186	-0.28062	-0.24361	-0.17107	-0.14059
485.83	-0.29105	-0.25497	-0.1773	-0.14627
487.473	-0.30032	-0.2648	-0.18185	-0.14943
489.117	-0.3091	-0.27389	-0.18555	-0.15095
490.761	-0.31807	-0.28301	-0.18924	-0.1517
492.405	-0.32609	-0.29299	-0.19382	-0.15193
494.048	-0.34394	-0.30579	-0.20371	-0.15775
495.692	-0.35764	-0.32487	-0.21195	-0.16299
497.335	-0.37511	-0.34422	-0.22748	-0.17209
498.978	-0.39608	-0.36415	-0.2418	-0.18052
500.621	-0.41365	-0.38091	-0.25644	-0.18787
502.264	-0.43172	-0.39634	-0.27083	-0.19826
503.907	-0.45451	-0.41586	-0.28455	-0.21073
505.55	-0.47818	-0.43579	-0.30017	-0.22216
507.193	-0.49769	-0.45479	-0.31321	-0.23125
508.836	-0.51779	-0.4746	-0.32848	-0.24132
510.478	-0.53464	-0.49294	-0.34335	-0.25053
512.121	-0.55363	-0.51034	-0.35785	-0.25929
513.763	-0.57238	-0.52567	-0.3718	-0.26855
515.405	-0.5892	-0.54378	-0.38752	-0.27857
517.048	-0.60537	-0.56085	-0.40059	-0.28657
518.69	-0.62015	-0.57524	-0.41316	-0.29689
520.332	-0.63278	-0.58812	-0.42568	-0.30538
521.973	-0.64314	-0.59909	-0.43514	-0.31327
523.615	-0.65104	-0.60615	-0.44299	-0.31946
525.257	-0.65739	-0.61192	-0.44914	-0.32514
526.898	-0.6604	-0.61526	-0.45262	-0.32931
528.54	-0.66018	-0.61586	-0.45443	-0.33223
530.181	-0.65613	-0.61341	-0.4532	-0.33295
531.823	-0.64977	-0.60814	-0.44998	-0.33198
533.464	-0.64037	-0.60022	-0.44621	-0.33182
535.105	-0.63	-0.59036	-0.44104	-0.33069
536.746	-0.61763	-0.58013	-0.43535	-0.33062
538.387	-0.60358	-0.56795	-0.4307	-0.33033
540.027	-0.58927	-0.55513	-0.42537	-0.33006
541.668	-0.57457	-0.5428	-0.42053	-0.33082
543.308	-0.55917	-0.52964	-0.41549	-0.33024
544.949	-0.54548	-0.5169	-0.41111	-0.33078
546.589	-0.53154	-0.50453	-0.40709	-0.32961
548.229	-0.51843	-0.49286	-0.40406	-0.33012
549.869	-0.50507	-0.48116	-0.40095	-0.33099
551.509	-0.4935	-0.47053	-0.39871	-0.33207
553.149	-0.48128	-0.46059	-0.39669	-0.33278
554.789	-0.47008	-0.45141	-0.39521	-0.3348
556.429	-0.45989	-0.44357	-0.39488	-0.33716
558.068	-0.45	-0.43659	-0.39528	-0.34008
559.708	-0.44136	-0.43139	-0.39591	-0.34435
561.347	-0.43413	-0.42694	-0.39888	-0.34868
562.986	-0.42742	-0.42331	-0.40149	-0.35366
564.626	-0.42104	-0.42088	-0.40518	-0.35809
566.265	-0.41569	-0.41833	-0.4092	-0.36299
567.903	-0.41206	-0.41681	-0.4139	-0.36862
569.542	-0.4088	-0.41596	-0.41893	-0.37335
571.181	-0.40659	-0.41628	-0.42482	-0.38033
572.82	-0.40489	-0.41605	-0.42992	-0.38745
574.458	-0.40393	-0.41706	-0.43492	-0.39499
576.096	-0.40323	-0.41893	-0.44125	-0.40332
577.735	-0.40249	-0.41959	-0.44616	-0.41079
579.373	-0.40154	-0.41984	-0.45043	-0.41701
581.011	-0.39938	-0.42024	-0.45395	-0.42258
582.649	-0.39745	-0.4208	-0.45688	-0.42801
584.286	-0.39565	-0.42089	-0.46006	-0.43267
585.924	-0.39388	-0.42102	-0.46244	-0.43603
587.562	-0.39225	-0.42185	-0.4647	-0.4386
589.199	-0.39148	-0.42261	-0.46769	-0.44174
590.836	-0.39128	-0.42325	-0.47061	-0.44479
592.474	-0.39162	-0.42446	-0.47377	-0.44802
594.111	-0.39272	-0.4265	-0.47768	-0.45246
595.748	-0.39406	-0.42828	-0.48093	-0.45653
597.385	-0.39618	-0.43155	-0.4851	-0.46201
599.021	-0.39887	-0.43539	-0.49028	-0.46779
600.658	-0.40094	-0.43791	-0.49359	-0.47254
602.295	-0.40207	-0.43959	-0.49708	-0.47722
603.931	-0.40289	-0.44163	-0.50054	-0.48123
605.567	-0.40442	-0.44344	-0.50291	-0.48471
607.203	-0.40583	-0.44532	-0.50539	-0.48702
608.839	-0.40751	-0.44758	-0.50837	-0.48864
610.475	-0.41022	-0.45036	-0.51058	-0.4903
612.111	-0.41313	-0.45291	-0.51251	-0.49196
613.747	-0.41537	-0.45505	-0.51392	-0.49338
615.382	-0.41782	-0.4574	-0.51493	-0.49539
617.018	-0.42012	-0.45931	-0.51573	-0.49654
618.653	-0.42273	-0.46129	-0.51594	-0.49771
620.288	-0.42547	-0.46357	-0.51694	-0.49924
621.924	-0.4274	-0.46594	-0.51725	-0.49936
623.559	-0.42833	-0.46717	-0.51767	-0.49922
625.193	-0.42911	-0.46739	-0.51635	-0.49798
626.828	-0.4301	-0.46855	-0.51588	-0.49688
628.463	-0.43068	-0.46838	-0.51295	-0.49385
630.097	-0.43113	-0.46881	-0.51018	-0.49016
631.732	-0.43156	-0.46826	-0.50809	-0.48579
633.366	-0.43195	-0.46803	-0.50401	-0.48089
635	-0.43187	-0.46782	-0.49943	-0.47554
636.634	-0.43116	-0.46644	-0.49477	-0.47164
638.268	-0.43172	-0.46523	-0.4902	-0.4664
639.901	-0.43223	-0.46425	-0.48643	-0.46234
641.535	-0.4326	-0.46326	-0.48252	-0.45755
643.169	-0.43273	-0.46333	-0.47941	-0.45257
644.802	-0.43292	-0.46392	-0.47667	-0.44613
646.435	-0.43271	-0.46359	-0.47401	-0.4408
648.068	-0.43349	-0.46344	-0.4699	-0.43584
649.701	-0.43531	-0.46464	-0.46743	-0.43277
651.334	-0.43586	-0.46395	-0.46344	-0.42762
652.967	-0.43718	-0.46465	-0.46081	-0.42268
654.599	-0.43887	-0.46481	-0.45875	-0.41667
656.232	-0.44158	-0.46495	-0.45563	-0.41238
657.864	-0.44374	-0.46557	-0.4532	-0.40822
659.497	-0.44668	-0.4659	-0.45038	-0.40555
661.129	-0.4501	-0.46678	-0.44789	-0.40191
662.76	-0.45352	-0.46737	-0.4464	-0.40131
664.392	-0.45452	-0.46801	-0.44322	-0.39705
666.024	-0.45713	-0.46972	-0.44169	-0.39393
667.656	-0.45911	-0.47138	-0.43985	-0.39034
669.287	-0.46086	-0.4732	-0.43744	-0.38793
670.918	-0.46305	-0.47443	-0.43501	-0.38515
672.55	-0.46505	-0.47524	-0.43364	-0.38138
674.181	-0.46547	-0.47622	-0.43266	-0.37823
675.812	-0.46722	-0.47779	-0.43253	-0.37507
677.442	-0.46959	-0.47903	-0.43191	-0.37209
679.073	-0.47131	-0.47999	-0.43183	-0.37118
680.703	-0.47293	-0.48159	-0.43241	-0.36995
682.334	-0.47416	-0.48273	-0.43183	-0.37002
683.964	-0.47453	-0.48287	-0.43198	-0.37098
685.594	-0.47567	-0.48282	-0.43282	-0.37114
687.224	-0.47532	-0.48277	-0.43286	-0.37084
688.854	-0.47781	-0.48375	-0.4338	-0.37153
690.484	-0.47843	-0.48491	-0.43398	-0.37275
692.113	-0.4793	-0.48609	-0.43439	-0.37123
693.743	-0.48132	-0.48621	-0.43496	-0.37104
695.372	-0.48275	-0.48768	-0.43665	-0.37027
697.001	-0.48456	-0.49012	-0.43872	-0.37156
698.63	-0.4866	-0.49212	-0.44116	-0.3727
700.259	-0.48807	-0.49401	-0.44319	-0.37333
701.888	-0.49036	-0.49713	-0.44742	-0.37592
703.517	-0.49284	-0.4995	-0.45011	-0.37943
705.145	-0.49304	-0.50158	-0.45369	-0.38315
706.773	-0.49656	-0.50519	-0.46006	-0.38776
708.402	-0.49841	-0.50745	-0.46314	-0.39132
710.03	-0.49776	-0.50814	-0.46641	-0.39322
711.658	-0.4966	-0.50922	-0.46898	-0.39622
713.285	-0.49378	-0.50803	-0.47089	-0.39841
714.913	-0.49155	-0.50622	-0.47181	-0.39893
716.541	-0.48974	-0.50511	-0.47256	-0.40304
718.168	-0.48683	-0.50451	-0.47394	-0.40489
719.795	-0.48485	-0.50334	-0.47542	-0.40685
721.422	-0.48372	-0.50231	-0.47741	-0.41079
723.049	-0.48291	-0.50142	-0.47913	-0.41359
724.676	-0.48413	-0.50233	-0.48134	-0.41812
726.303	-0.48472	-0.50291	-0.48332	-0.42376
727.929	-0.48563	-0.5053	-0.48852	-0.42968
729.555	-0.48903	-0.50972	-0.49378	-0.4371
731.182	-0.48757	-0.51128	-0.49696	-0.4417
732.808	-0.48739	-0.51266	-0.5012	-0.44591
734.434	-0.48722	-0.51415	-0.5051	-0.45345
736.059	-0.48713	-0.51434	-0.50761	-0.4587
737.685	-0.48794	-0.51473	-0.51138	-0.46405
739.311	-0.48803	-0.51638	-0.51345	-0.47028
740.936	-0.48831	-0.5163	-0.51624	-0.47422
742.561	-0.48853	-0.51601	-0.5205	-0.47808
744.186	-0.48907	-0.51518	-0.52311	-0.48213
745.811	-0.48877	-0.51533	-0.52514	-0.48593
747.436	-0.48874	-0.51412	-0.52652	-0.4886
749.061	-0.48633	-0.5125	-0.52846	-0.4905
750.685	-0.4834	-0.51092	-0.53089	-0.49343
752.31	-0.48017	-0.50953	-0.53254	-0.49615
753.934	-0.47634	-0.50698	-0.53563	-0.4979
755.558	-0.47506	-0.50636	-0.53728	-0.50102
757.182	-0.47235	-0.50435	-0.53755	-0.50281
758.805	-0.47079	-0.50296	-0.53955	-0.50499
760.429	-0.46899	-0.50086	-0.54113	-0.50633
762.052	-0.466	-0.50013	-0.53987	-0.50859
763.676	-0.46354	-0.49807	-0.54142	-0.51055
765.299	-0.46152	-0.4965	-0.54294	-0.51168
766.922	-0.45954	-0.49589	-0.54276	-0.51402
768.545	-0.45793	-0.49494	-0.54346	-0.51697
770.167	-0.45493	-0.49211	-0.54315	-0.51619
771.79	-0.45027	-0.48916	-0.54327	-0.51653
773.412	-0.44694	-0.48708	-0.54464	-0.51991
775.035	-0.44225	-0.48396	-0.5442	-0.51984
776.657	-0.4392	-0.48112	-0.54685	-0.52164
778.279	-0.43632	-0.47888	-0.54665	-0.5225
779.9	-0.43304	-0.47415	-0.54678	-0.52337
781.522	-0.42923	-0.47298	-0.54726	-0.52347
783.143	-0.42345	-0.46885	-0.54566	-0.52313
784.765	-0.4153	-0.46526	-0.54231	-0.52132
786.386	-0.41158	-0.46205	-0.54064	-0.52169
788.007	-0.41053	-0.45906	-0.53939	-0.52134
789.628	-0.40849	-0.45681	-0.53805	-0.52197
791.249	-0.40629	-0.45358	-0.53593	-0.52165
792.869	-0.40289	-0.45221	-0.53446	-0.52158
794.489	-0.40121	-0.45127	-0.53428	-0.52442
796.11	-0.39962	-0.4515	-0.53571	-0.52903
797.73	-0.3982	-0.44924	-0.53394	-0.52894
799.35	-0.39879	-0.44676	-0.53392	-0.52817
800.969	-0.39707	-0.44694	-0.53323	-0.52955
802.589	-0.39673	-0.4467	-0.53519	-0.53211
804.208	-0.39438	-0.44691	-0.53534	-0.53105
805.828	-0.39	-0.44565	-0.53649	-0.53089
807.447	-0.38519	-0.44443	-0.53724	-0.52783
809.066	-0.38562	-0.44363	-0.53756	-0.52965
810.685	-0.38491	-0.44165	-0.53442	-0.52662
812.303	-0.38267	-0.44053	-0.53	-0.52513
813.922	-0.37887	-0.43729	-0.52779	-0.52305
815.54	-0.37635	-0.43634	-0.5248	-0.52162
817.158	-0.37293	-0.43336	-0.52193	-0.51954
818.776	-0.36991	-0.42846	-0.51757	-0.51635
820.394	-0.36711	-0.4224	-0.50958	-0.50883
822.012	-0.36457	-0.41835	-0.50393	-0.5039
823.629	-0.36076	-0.4173	-0.4989	-0.50278
825.247	-0.35791	-0.41259	-0.4951	-0.49973
826.864	-0.35403	-0.40717	-0.49195	-0.49565
828.481	-0.35031	-0.4029	-0.48899	-0.49075
830.098	-0.3475	-0.39781	-0.48341	-0.48603
831.715	-0.34468	-0.39256	-0.47701	-0.47989
833.331	-0.34174	-0.38722	-0.46974	-0.47189
834.948	-0.33857	-0.38185	-0.46158	-0.46157
836.564	-0.33506	-0.37652	-0.45247	-0.44851
838.18	-0.33109	-0.37131	-0.44236	-0.43224
839.796	-0.32655	-0.36628	-0.43123	-0.41232

## Sheet: 4c
Wavelength (nm)	P3TTM absorbance	Wavelength (nm)	P3TTM Red absorbance	Wavelength (nm)	P3TTM Ox absorbance
1100	0	1100	0	1100	0
1099.5	0	1099.5	0	1099.5	0
1099	0	1099	0	1099	0
1098.5	0	1098.5	0	1098.5	0
1098	0	1098	0	1098	0
1097.5	0	1097.5	0	1097.5	0
1097	0	1097	0	1097	0
1096.5	0	1096.5	0	1096.5	0
1096	0	1096	0	1096	0
1095.5	0	1095.5	0	1095.5	0
1095	0	1095	0	1095	0
1094.5	0	1094.5	0	1094.5	0
1094	0	1094	0	1094	0
1093.5	0	1093.5	0	1093.5	0
1093	0	1093	0	1093	0
1092.5	0	1092.5	0	1092.5	0
1092	0	1092	0	1092	0
1091.5	0	1091.5	0	1091.5	0
1091	0	1091	0	1091	0
1090.5	0	1090.5	0	1090.5	0
1090	0	1090	0	1090	0
1089.5	0	1089.5	0	1089.5	0
1089	0	1089	0	1089	0
1088.5	0	1088.5	0	1088.5	0
1088	0	1088	0	1088	0
1087.5	0	1087.5	0	1087.5	0
1087	0	1087	0	1087	0
1086.5	0	1086.5	0	1086.5	0
1086	0	1086	0	1086	0
1085.5	0	1085.5	0	1085.5	0
1085	0	1085	0	1085	0
1084.5	0	1084.5	0	1084.5	0
1084	0	1084	0	1084	0.001
1083.5	0	1083.5	0	1083.5	0.001
1083	0	1083	0	1083	0
1082.5	0	1082.5	0	1082.5	0
1082	0	1082	0	1082	0.001
1081.5	0	1081.5	0	1081.5	0
1081	0	1081	0	1081	0
1080.5	0	1080.5	0	1080.5	0
1080	0	1080	0	1080	0.001
1079.5	0	1079.5	0	1079.5	0.001
1079	0	1079	0.001	1079	0.001
1078.5	0	1078.5	0	1078.5	0.001
1078	0	1078	0	1078	0
1077.5	0	1077.5	0	1077.5	0.001
1077	0	1077	0.001	1077	0.001
1076.5	0	1076.5	0	1076.5	0
1076	0	1076	0	1076	0
1075.5	0	1075.5	0	1075.5	0
1075	0	1075	0	1075	0.001
1074.5	0	1074.5	0	1074.5	0
1074	0	1074	0	1074	0.001
1073.5	0	1073.5	0	1073.5	0
1073	0	1073	0	1073	0
1072.5	0	1072.5	0	1072.5	0.001
1072	0	1072	0	1072	0.001
1071.5	0	1071.5	0	1071.5	0
1071	0	1071	0	1071	0
1070.5	0	1070.5	0	1070.5	0.001
1070	0	1070	0.001	1070	0.001
1069.5	0	1069.5	0	1069.5	0.001
1069	0	1069	0	1069	0
1068.5	0	1068.5	0	1068.5	0
1068	0	1068	0	1068	0
1067.5	0	1067.5	0	1067.5	0.001
1067	0	1067	0.001	1067	0.001
1066.5	0	1066.5	0	1066.5	0.001
1066	0	1066	0	1066	0
1065.5	0	1065.5	0	1065.5	0
1065	0	1065	0	1065	0
1064.5	0	1064.5	0	1064.5	0
1064	0	1064	0	1064	0.001
1063.5	0	1063.5	0	1063.5	0
1063	0	1063	0	1063	0
1062.5	0	1062.5	0	1062.5	0
1062	0	1062	0	1062	0
1061.5	0	1061.5	0	1061.5	0
1061	0	1061	0	1061	0.001
1060.5	0	1060.5	0	1060.5	0.001
1060	0	1060	0	1060	0
1059.5	0	1059.5	0	1059.5	0
1059	0	1059	0	1059	0
1058.5	0	1058.5	0	1058.5	0.001
1058	0	1058	0	1058	0.001
1057.5	0	1057.5	0	1057.5	0
1057	0	1057	0	1057	0
1056.5	0	1056.5	0	1056.5	0
1056	0	1056	0	1056	0
1055.5	0	1055.5	0	1055.5	0
1055	0	1055	0	1055	0.001
1054.5	0	1054.5	0	1054.5	0.001
1054	0	1054	0	1054	0
1053.5	0	1053.5	0	1053.5	0
1053	0	1053	0	1053	0
1052.5	0	1052.5	0	1052.5	0
1052	0	1052	0	1052	0
1051.5	0	1051.5	0	1051.5	0
1051	0	1051	0	1051	0
1050.5	0	1050.5	0	1050.5	0
1050	0	1050	0	1050	0.001
1049.5	0	1049.5	0	1049.5	0.001
1049	0	1049	0	1049	0.001
1048.5	0	1048.5	0	1048.5	0.001
1048	0	1048	0	1048	0
1047.5	0	1047.5	0	1047.5	0
1047	0	1047	0	1047	0
1046.5	0	1046.5	0	1046.5	0.001
1046	0	1046	0.001	1046	0.001
1045.5	0	1045.5	0	1045.5	0.001
1045	0	1045	0	1045	0.001
1044.5	0	1044.5	0	1044.5	0.001
1044	0	1044	0	1044	0
1043.5	0	1043.5	0	1043.5	0
1043	0	1043	0	1043	0
1042.5	0	1042.5	0	1042.5	0.001
1042	0	1042	0	1042	0.001
1041.5	0	1041.5	0	1041.5	0.001
1041	0	1041	0	1041	0.001
1040.5	0	1040.5	0	1040.5	0.001
1040	0	1040	0	1040	0.001
1039.5	0	1039.5	0	1039.5	0.001
1039	0	1039	0	1039	0
1038.5	0	1038.5	0	1038.5	0.001
1038	0	1038	0	1038	0
1037.5	0	1037.5	0	1037.5	0
1037	0	1037	0	1037	0.001
1036.5	0	1036.5	0	1036.5	0.001
1036	0	1036	0	1036	0.001
1035.5	0	1035.5	0	1035.5	0.001
1035	0	1035	0	1035	0.001
1034.5	0	1034.5	0	1034.5	0.001
1034	0	1034	0	1034	0
1033.5	0	1033.5	0	1033.5	0
1033	0	1033	0	1033	0.001
1032.5	0	1032.5	0	1032.5	0.001
1032	0	1032	0	1032	0.001
1031.5	0	1031.5	0	1031.5	0.001
1031	0	1031	0	1031	0
1030.5	0	1030.5	0	1030.5	0
1030	0	1030	0	1030	0
1029.5	0	1029.5	0	1029.5	0
1029	0	1029	0	1029	0
1028.5	0	1028.5	0	1028.5	0
1028	0	1028	0	1028	0.001
1027.5	0	1027.5	0	1027.5	0.001
1027	0	1027	0	1027	0.001
1026.5	0	1026.5	0	1026.5	0.001
1026	0	1026	0	1026	0
1025.5	0	1025.5	0	1025.5	0
1025	0	1025	0	1025	0
1024.5	0	1024.5	0	1024.5	0.001
1024	0	1024	0	1024	0
1023.5	0	1023.5	0	1023.5	0
1023	0	1023	0	1023	0
1022.5	0	1022.5	0	1022.5	0
1022	0	1022	0	1022	0.001
1021.5	0	1021.5	0	1021.5	0
1021	0	1021	0	1021	0
1020.5	0	1020.5	0	1020.5	0
1020	0	1020	0	1020	0
1019.5	0	1019.5	0	1019.5	0
1019	0	1019	0	1019	0
1018.5	0	1018.5	0	1018.5	0
1018	0	1018	0	1018	0
1017.5	0	1017.5	0	1017.5	0
1017	0	1017	0	1017	0
1016.5	0	1016.5	0	1016.5	0
1016	0	1016	0	1016	0
1015.5	0	1015.5	0	1015.5	0
1015	0	1015	0	1015	0
1014.5	0	1014.5	0	1014.5	0.001
1014	0	1014	0	1014	0.001
1013.5	0	1013.5	0	1013.5	0.001
1013	0	1013	0	1013	0.001
1012.5	0	1012.5	0	1012.5	0.001
1012	0	1012	0	1012	0
1011.5	0	1011.5	0	1011.5	0
1011	0	1011	0	1011	0
1010.5	0	1010.5	0	1010.5	0
1010	0	1010	0	1010	0
1009.5	0	1009.5	0	1009.5	0
1009	0	1009	0	1009	0
1008.5	0	1008.5	0	1008.5	0
1008	0	1008	0	1008	0
1007.5	0	1007.5	0	1007.5	0
1007	0	1007	0	1007	0
1006.5	0	1006.5	0	1006.5	0
1006	0	1006	0	1006	0.001
1005.5	0	1005.5	0	1005.5	0
1005	0	1005	0	1005	0
1004.5	0	1004.5	0	1004.5	0
1004	0	1004	0	1004	0
1003.5	0	1003.5	0	1003.5	0
1003	0	1003	0	1003	0
1002.5	0	1002.5	0	1002.5	0
1002	0	1002	0	1002	0
1001.5	0	1001.5	0	1001.5	0
1001	0	1001	0	1001	0
1000.5	0	1000.5	0	1000.5	0
1000	0	1000	0	1000	0
999.5	0	999.5	0	999.5	0
999	0	999	0	999	0
998.5	0	998.5	0	998.5	0
998	0	998	0	998	0
997.5	0	997.5	0	997.5	0
997	0	997	0	997	0
996.5	0	996.5	0	996.5	0
996	0	996	0	996	0
995.5	0	995.5	0	995.5	0
995	0	995	0	995	0
994.5	0	994.5	0	994.5	0
994	0	994	0	994	0
993.5	0	993.5	0	993.5	0
993	0	993	0	993	0
992.5	0	992.5	0	992.5	0
992	0	992	0	992	0
991.5	0	991.5	0	991.5	0
991	0	991	0	991	0
990.5	0	990.5	0	990.5	0
990	0	990	0	990	0
989.5	0	989.5	0	989.5	0
989	0	989	0	989	0
988.5	0	988.5	0	988.5	0
988	0	988	0	988	0
987.5	0	987.5	0	987.5	0
987	0	987	0	987	0
986.5	0	986.5	0	986.5	0
986	0	986	0	986	0
985.5	0	985.5	0	985.5	0
985	0	985	0	985	0
984.5	0	984.5	0	984.5	0
984	0	984	0	984	0
983.5	0	983.5	0	983.5	0
983	0	983	0	983	0
982.5	0	982.5	0	982.5	0
982	0	982	0	982	0
981.5	0	981.5	0	981.5	0
981	0	981	0	981	0
980.5	0	980.5	0	980.5	0
980	0	980	0	980	0
979.5	0	979.5	0	979.5	0
979	0	979	0	979	0
978.5	0	978.5	0	978.5	0
978	0	978	0	978	0
977.5	0	977.5	0	977.5	0
977	0	977	0	977	0
976.5	0	976.5	0	976.5	0
976	0	976	0	976	0
975.5	0	975.5	0	975.5	0
975	0	975	0	975	0
974.5	0	974.5	0	974.5	0
974	0	974	0	974	0
973.5	0	973.5	0	973.5	0
973	0	973	0	973	0
972.5	0	972.5	0	972.5	0
972	0	972	0	972	0
971.5	0	971.5	0	971.5	0
971	0	971	0	971	0
970.5	0	970.5	0	970.5	0
970	0	970	0	970	0
969.5	0	969.5	0	969.5	0
969	0	969	0	969	0
968.5	0	968.5	0	968.5	0
968	0	968	0	968	0
967.5	0	967.5	0	967.5	0
967	0	967	0	967	0
966.5	0	966.5	0	966.5	0
966	0	966	0	966	0
965.5	0	965.5	0	965.5	0
965	0	965	0	965	0
964.5	0	964.5	0	964.5	0
964	0	964	0	964	0
963.5	0	963.5	0	963.5	0
963	0	963	0	963	0
962.5	0	962.5	0	962.5	0.001
962	0	962	0	962	0.001
961.5	0	961.5	0	961.5	0.001
961	0	961	0	961	0.001
960.5	0	960.5	0	960.5	0.001
960	0	960	0	960	0.001
959.5	0	959.5	0	959.5	0.001
959	0	959	0	959	0.001
958.5	0	958.5	0	958.5	0.001
958	0	958	0	958	0.001
957.5	0	957.5	0	957.5	0.001
957	0	957	0	957	0.001
956.5	0	956.5	0	956.5	0.001
956	0	956	0	956	0.001
955.5	0	955.5	0	955.5	0.001
955	0	955	0	955	0.001
954.5	0	954.5	0	954.5	0.001
954	0	954	0	954	0.001
953.5	0	953.5	0	953.5	0.001
953	0	953	0	953	0.001
952.5	0	952.5	0	952.5	0.001
952	0	952	0	952	0.001
951.5	0	951.5	0	951.5	0.001
951	0	951	0	951	0.001
950.5	0	950.5	0	950.5	0.001
950	0	950	0	950	0.001
949.5	0	949.5	0	949.5	0.001
949	0	949	0	949	0.001
948.5	0	948.5	0	948.5	0.001
948	0	948	0	948	0.001
947.5	0	947.5	0	947.5	0.001
947	0	947	0	947	0.001
946.5	0	946.5	0	946.5	0.001
946	0	946	0	946	0.001
945.5	0	945.5	0	945.5	0.001
945	0	945	0	945	0.001
944.5	0	944.5	0	944.5	0.001
944	0	944	0	944	0.001
943.5	0	943.5	0	943.5	0.001
943	0	943	0	943	0.001
942.5	0	942.5	0	942.5	0.001
942	0	942	0	942	0.001
941.5	0	941.5	0	941.5	0.001
941	0	941	0	941	0.001
940.5	0	940.5	0	940.5	0.001
940	0	940	0	940	0.001
939.5	0	939.5	0	939.5	0.002
939	0	939	0	939	0.002
938.5	0	938.5	0	938.5	0.002
938	0	938	0	938	0.002
937.5	0	937.5	0	937.5	0.002
937	0	937	0	937	0.002
936.5	0	936.5	0	936.5	0.002
936	0	936	0	936	0.002
935.5	0	935.5	0	935.5	0.002
935	0	935	0	935	0.002
934.5	0	934.5	0	934.5	0.002
934	0	934	0	934	0.002
933.5	0	933.5	0	933.5	0.002
933	0	933	0	933	0.002
932.5	0	932.5	0	932.5	0.002
932	0	932	0	932	0.002
931.5	0	931.5	0	931.5	0.002
931	0	931	0	931	0.002
930.5	0	930.5	0.001	930.5	0.002
930	0	930	0.001	930	0.002
929.5	0	929.5	0	929.5	0.002
929	0	929	0	929	0.002
928.5	0	928.5	0	928.5	0.002
928	0	928	0.001	928	0.002
927.5	0	927.5	0.001	927.5	0.002
927	0	927	0.001	927	0.003
926.5	0	926.5	0.001	926.5	0.003
926	0	926	0.001	926	0.003
925.5	0	925.5	0.001	925.5	0.003
925	0.001	925	0.001	925	0.003
924.5	0	924.5	0.001	924.5	0.003
924	0	924	0.001	924	0.003
923.5	0	923.5	0.001	923.5	0.003
923	0.001	923	0.001	923	0.003
922.5	0.001	922.5	0.001	922.5	0.003
922	0	922	0.001	922	0.003
921.5	0.001	921.5	0.001	921.5	0.003
921	0.001	921	0.001	921	0.003
920.5	0.001	920.5	0.001	920.5	0.003
920	0	920	0.001	920	0.003
919.5	0.001	919.5	0.001	919.5	0.003
919	0	919	0.001	919	0.004
918.5	0.001	918.5	0.001	918.5	0.004
918	0.001	918	0.001	918	0.004
917.5	0.001	917.5	0.001	917.5	0.004
917	0	917	0.001	917	0.004
916.5	0.001	916.5	0.001	916.5	0.004
916	0.001	916	0.001	916	0.004
915.5	0.001	915.5	0.001	915.5	0.004
915	0.001	915	0.001	915	0.004
914.5	0	914.5	0.001	914.5	0.004
914	0.001	914	0.001	914	0.004
913.5	0.001	913.5	0.001	913.5	0.004
913	0.001	913	0.001	913	0.004
912.5	0	912.5	0.001	912.5	0.004
912	0	912	0.001	912	0.004
911.5	0.001	911.5	0.001	911.5	0.004
911	0.001	911	0.001	911	0.005
910.5	0.001	910.5	0.001	910.5	0.005
910	0.001	910	0.001	910	0.005
909.5	0.001	909.5	0.001	909.5	0.005
909	0.001	909	0.001	909	0.005
908.5	0.001	908.5	0.001	908.5	0.005
908	0.001	908	0.001	908	0.005
907.5	0.001	907.5	0.001	907.5	0.005
907	0	907	0.001	907	0.005
906.5	0.001	906.5	0.001	906.5	0.005
906	0.001	906	0.001	906	0.006
905.5	0.001	905.5	0.001	905.5	0.006
905	0.001	905	0.001	905	0.006
904.5	0.001	904.5	0.001	904.5	0.006
904	0.001	904	0.001	904	0.006
903.5	0.001	903.5	0.001	903.5	0.006
903	0.001	903	0.001	903	0.006
902.5	0.001	902.5	0.001	902.5	0.006
902	0.001	902	0.001	902	0.006
901.5	0	901.5	0.001	901.5	0.006
901	0	901	0.001	901	0.007
900.5	0	900.5	0.001	900.5	0.007
900	0	900	0.001	900	0.007
899.5	0	899.5	0.001	899.5	0.007
899	0	899	0.001	899	0.007
898.5	0	898.5	0.001	898.5	0.007
898	0	898	0.001	898	0.007
897.5	0	897.5	0	897.5	0.007
897	0	897	0	897	0.007
896.5	0	896.5	0	896.5	0.008
896	0	896	0.001	896	0.008
895.5	0	895.5	0.001	895.5	0.008
895	0	895	0	895	0.008
894.5	0	894.5	0	894.5	0.008
894	0	894	0	894	0.008
893.5	0	893.5	0	893.5	0.009
893	0	893	0	893	0.009
892.5	0	892.5	0	892.5	0.009
892	0	892	0	892	0.009
891.5	0	891.5	0	891.5	0.01
891	0	891	0.001	891	0.01
890.5	0	890.5	0.001	890.5	0.01
890	0	890	0.001	890	0.01
889.5	0	889.5	0.001	889.5	0.011
889	0	889	0	889	0.011
888.5	0	888.5	0	888.5	0.011
888	0	888	0	888	0.011
887.5	0	887.5	0	887.5	0.011
887	0	887	0	887	0.012
886.5	0	886.5	0	886.5	0.012
886	0	886	0	886	0.012
885.5	0	885.5	0	885.5	0.012
885	0	885	0	885	0.013
884.5	0	884.5	0.001	884.5	0.013
884	0	884	0.001	884	0.013
883.5	0	883.5	0.001	883.5	0.014
883	0	883	0.001	883	0.014
882.5	0	882.5	0.001	882.5	0.014
882	0	882	0.001	882	0.015
881.5	0	881.5	0.001	881.5	0.015
881	0	881	0.001	881	0.015
880.5	0	880.5	0.001	880.5	0.016
880	0	880	0.001	880	0.016
879.5	0	879.5	0.001	879.5	0.016
879	0	879	0.001	879	0.017
878.5	0	878.5	0.001	878.5	0.017
878	0	878	0.001	878	0.018
877.5	0	877.5	0.001	877.5	0.018
877	0	877	0.001	877	0.018
876.5	0	876.5	0.001	876.5	0.019
876	0	876	0.001	876	0.019
875.5	0	875.5	0.001	875.5	0.019
875	0	875	0.001	875	0.02
874.5	0	874.5	0.001	874.5	0.02
874	0	874	0.001	874	0.021
873.5	0	873.5	0.001	873.5	0.021
873	0	873	0.001	873	0.022
872.5	0	872.5	0.001	872.5	0.022
872	0	872	0.001	872	0.023
871.5	0	871.5	0.001	871.5	0.023
871	0	871	0.001	871	0.024
870.5	0	870.5	0.001	870.5	0.025
870	0	870	0.001	870	0.025
869.5	0	869.5	0.001	869.5	0.026
869	0	869	0.001	869	0.026
868.5	0	868.5	0.001	868.5	0.027
868	0	868	0.001	868	0.027
867.5	0	867.5	0.001	867.5	0.028
867	0	867	0.001	867	0.029
866.5	0	866.5	0.001	866.5	0.029
866	0	866	0.001	866	0.03
865.5	0	865.5	0.001	865.5	0.03
865	0	865	0.001	865	0.031
864.5	0	864.5	0.001	864.5	0.032
864	0	864	0.001	864	0.033
863.5	0	863.5	0.001	863.5	0.033
863	0	863	0.001	863	0.034
862.5	0	862.5	0.001	862.5	0.035
862	0	862	0.001	862	0.035
861.5	0	861.5	0.001	861.5	0.036
861	0	861	0.001	861	0.037
860.5	0	860.5	0.001	860.5	0.038
860	0.001	860	0.001	860	0.039
859.5	0.001	859.5	0.001	859.5	0.04
859	0	859	0.001	859	0.04
858.5	0	858.5	0.001	858.5	0.041
858	0	858	0.001	858	0.042
857.5	0	857.5	0.001	857.5	0.043
857	0	857	0.001	857	0.044
856.5	0	856.5	0.001	856.5	0.045
856	0	856	0.001	856	0.046
855.5	0	855.5	0.001	855.5	0.047
855	0	855	0.001	855	0.048
854.5	0	854.5	0.001	854.5	0.049
854	0	854	0.001	854	0.05
853.5	0	853.5	0.001	853.5	0.051
853	0	853	0.001	853	0.052
852.5	0	852.5	0.001	852.5	0.053
852	0	852	0.001	852	0.054
851.5	0	851.5	0.001	851.5	0.055
851	0	851	0.001	851	0.057
850.5	0	850.5	0.001	850.5	0.058
850	0	850	0.001	850	0.059
849.5	0	849.5	0.001	849.5	0.06
849	0	849	0.001	849	0.062
848.5	0	848.5	0.001	848.5	0.063
848	0	848	0.001	848	0.064
847.5	0	847.5	0.001	847.5	0.066
847	0	847	0.001	847	0.067
846.5	0	846.5	0.001	846.5	0.068
846	0	846	0.001	846	0.07
845.5	0	845.5	0.001	845.5	0.071
845	0	845	0.001	845	0.072
844.5	0	844.5	0.001	844.5	0.074
844	0	844	0.001	844	0.075
843.5	0	843.5	0.001	843.5	0.077
843	0	843	0.001	843	0.078
842.5	0	842.5	0.001	842.5	0.079
842	0	842	0.001	842	0.081
841.5	0	841.5	0.001	841.5	0.083
841	0	841	0.001	841	0.084
840.5	0	840.5	0.001	840.5	0.086
840	0	840	0.001	840	0.087
839.5	0	839.5	0.001	839.5	0.089
839	0	839	0	839	0.091
838.5	0	838.5	0.001	838.5	0.092
838	0	838	0.001	838	0.094
837.5	0	837.5	0.001	837.5	0.096
837	0	837	0.001	837	0.098
836.5	0.001	836.5	0.001	836.5	0.099
836	0.001	836	0.001	836	0.101
835.5	0.001	835.5	0.001	835.5	0.103
835	0	835	0.001	835	0.105
834.5	0	834.5	0.001	834.5	0.107
834	0	834	0.001	834	0.109
833.5	0	833.5	0.001	833.5	0.111
833	0	833	0.001	833	0.113
832.5	0	832.5	0.001	832.5	0.115
832	0	832	0.001	832	0.117
831.5	0	831.5	0.001	831.5	0.119
831	0	831	0.001	831	0.121
830.5	0	830.5	0.001	830.5	0.123
830	0	830	0.001	830	0.125
829.5	0	829.5	0.001	829.5	0.127
829	0	829	0.001	829	0.129
828.5	0	828.5	0.001	828.5	0.131
828	0	828	0.001	828	0.134
827.5	0	827.5	0.001	827.5	0.136
827	0.001	827	0.001	827	0.138
826.5	0.001	826.5	0.001	826.5	0.141
826	0	826	0.001	826	0.143
825.5	0	825.5	0.001	825.5	0.145
825	0.001	825	0.001	825	0.148
824.5	0	824.5	0.001	824.5	0.15
824	0	824	0.001	824	0.152
823.5	0	823.5	0.001	823.5	0.155
823	0	823	0.001	823	0.157
822.5	0.001	822.5	0.001	822.5	0.159
822	0.001	822	0.001	822	0.162
821.5	0.001	821.5	0.001	821.5	0.164
821	0.001	821	0.001	821	0.167
820.5	0.001	820.5	0.001	820.5	0.169
820	0.001	820	0.001	820	0.172
819.5	0.001	819.5	0.001	819.5	0.174
819	0.001	819	0.001	819	0.176
818.5	0.001	818.5	0.001	818.5	0.179
818	0.001	818	0.001	818	0.182
817.5	0.001	817.5	0.001	817.5	0.184
817	0.001	817	0.001	817	0.187
816.5	0.001	816.5	0.001	816.5	0.189
816	0.001	816	0.001	816	0.192
815.5	0.001	815.5	0.001	815.5	0.194
815	0.001	815	0.001	815	0.197
814.5	0.001	814.5	0.001	814.5	0.2
814	0.001	814	0.001	814	0.202
813.5	0.001	813.5	0.001	813.5	0.205
813	0.001	813	0.001	813	0.208
812.5	0.001	812.5	0.001	812.5	0.21
812	0.001	812	0.001	812	0.213
811.5	0.001	811.5	0.001	811.5	0.215
811	0.001	811	0.001	811	0.218
810.5	0.001	810.5	0.001	810.5	0.221
810	0.001	810	0.001	810	0.223
809.5	0.001	809.5	0.001	809.5	0.226
809	0.001	809	0.001	809	0.229
808.5	0.001	808.5	0.001	808.5	0.231
808	0	808	0.001	808	0.234
807.5	0.001	807.5	0.001	807.5	0.237
807	0.001	807	0.001	807	0.239
806.5	0.001	806.5	0.001	806.5	0.242
806	0.001	806	0.001	806	0.245
805.5	0.001	805.5	0.001	805.5	0.247
805	0.001	805	0.001	805	0.25
804.5	0.001	804.5	0.001	804.5	0.253
804	0.001	804	0.001	804	0.255
803.5	0.001	803.5	0.001	803.5	0.258
803	0.001	803	0.001	803	0.261
802.5	0.001	802.5	0.001	802.5	0.263
802	0.001	802	0.001	802	0.265
801.5	0.001	801.5	0.001	801.5	0.268
801	0.001	801	0.001	801	0.27
800.5	0.001	800.5	0.001	800.5	0.273
800	0.001	800	0.001	800	0.275
799.5	0.001	799.5	0.001	799.5	0.278
799	0.001	799	0.001	799	0.28
798.5	0.001	798.5	0.001	798.5	0.282
798	0.001	798	0.001	798	0.284
797.5	0.001	797.5	0.001	797.5	0.287
797	0.001	797	0.001	797	0.289
796.5	0.001	796.5	0.001	796.5	0.291
796	0.001	796	0.001	796	0.293
795.5	0.001	795.5	0.001	795.5	0.296
795	0.001	795	0.001	795	0.298
794.5	0.001	794.5	0.001	794.5	0.3
794	0.001	794	0.001	794	0.302
793.5	0.001	793.5	0.001	793.5	0.304
793	0.001	793	0.001	793	0.306
792.5	0.001	792.5	0.001	792.5	0.309
792	0.001	792	0.001	792	0.311
791.5	0.001	791.5	0.001	791.5	0.313
791	0.001	791	0.001	791	0.315
790.5	0.001	790.5	0.001	790.5	0.317
790	0.001	790	0.001	790	0.319
789.5	0.001	789.5	0.001	789.5	0.321
789	0.001	789	0.001	789	0.323
788.5	0.001	788.5	0.001	788.5	0.324
788	0.001	788	0.001	788	0.326
787.5	0.001	787.5	0.001	787.5	0.328
787	0.001	787	0.001	787	0.33
786.5	0.001	786.5	0.001	786.5	0.332
786	0.001	786	0.001	786	0.334
785.5	0.001	785.5	0.001	785.5	0.335
785	0.001	785	0.001	785	0.337
784.5	0.001	784.5	0.001	784.5	0.339
784	0.001	784	0.001	784	0.34
783.5	0.001	783.5	0.001	783.5	0.342
783	0.001	783	0.001	783	0.344
782.5	0.001	782.5	0.001	782.5	0.345
782	0.001	782	0.001	782	0.347
781.5	0.001	781.5	0.001	781.5	0.348
781	0.001	781	0.001	781	0.35
780.5	0.001	780.5	0.001	780.5	0.351
780	0.001	780	0.001	780	0.353
779.5	0.001	779.5	0.001	779.5	0.354
779	0.001	779	0.001	779	0.355
778.5	0.001	778.5	0.001	778.5	0.356
778	0.001	778	0.001	778	0.357
777.5	0.001	777.5	0.001	777.5	0.359
777	0.001	777	0.001	777	0.36
776.5	0.001	776.5	0.001	776.5	0.361
776	0.001	776	0.001	776	0.362
775.5	0.001	775.5	0.001	775.5	0.363
775	0.001	775	0.001	775	0.364
774.5	0.001	774.5	0.001	774.5	0.365
774	0.001	774	0.001	774	0.366
773.5	0.001	773.5	0.001	773.5	0.367
773	0.001	773	0.001	773	0.368
772.5	0.001	772.5	0.001	772.5	0.369
772	0.001	772	0.001	772	0.37
771.5	0.001	771.5	0.001	771.5	0.371
771	0.001	771	0.001	771	0.372
770.5	0.001	770.5	0.001	770.5	0.372
770	0.001	770	0.001	770	0.373
769.5	0.001	769.5	0.001	769.5	0.374
769	0.001	769	0.001	769	0.374
768.5	0.001	768.5	0.001	768.5	0.375
768	0.001	768	0.001	768	0.376
767.5	0.001	767.5	0.001	767.5	0.376
767	0.001	767	0.001	767	0.377
766.5	0.001	766.5	0.001	766.5	0.377
766	0.001	766	0.001	766	0.378
765.5	0.001	765.5	0.001	765.5	0.378
765	0.001	765	0.001	765	0.379
764.5	0.001	764.5	0.001	764.5	0.379
764	0.001	764	0.001	764	0.38
763.5	0.001	763.5	0.001	763.5	0.38
763	0.001	763	0.001	763	0.38
762.5	0.001	762.5	0.001	762.5	0.381
762	0.001	762	0.001	762	0.381
761.5	0.001	761.5	0.001	761.5	0.381
761	0.001	761	0.001	761	0.381
760.5	0.001	760.5	0.001	760.5	0.381
760	0.001	760	0.001	760	0.381
759.5	0.001	759.5	0.002	759.5	0.381
759	0.001	759	0.002	759	0.381
758.5	0.001	758.5	0.002	758.5	0.381
758	0.001	758	0.002	758	0.381
757.5	0.001	757.5	0.002	757.5	0.381
757	0.001	757	0.002	757	0.381
756.5	0.001	756.5	0.002	756.5	0.381
756	0.001	756	0.002	756	0.381
755.5	0.001	755.5	0.002	755.5	0.381
755	0.001	755	0.002	755	0.381
754.5	0.001	754.5	0.002	754.5	0.381
754	0.001	754	0.002	754	0.381
753.5	0.001	753.5	0.002	753.5	0.38
753	0.001	753	0.002	753	0.38
752.5	0.001	752.5	0.002	752.5	0.38
752	0.001	752	0.002	752	0.38
751.5	0.001	751.5	0.002	751.5	0.379
751	0.001	751	0.002	751	0.379
750.5	0.001	750.5	0.002	750.5	0.379
750	0.001	750	0.002	750	0.379
749.5	0.001	749.5	0.002	749.5	0.378
749	0.001	749	0.002	749	0.378
748.5	0.001	748.5	0.002	748.5	0.378
748	0.001	748	0.002	748	0.377
747.5	0.001	747.5	0.002	747.5	0.377
747	0.001	747	0.002	747	0.376
746.5	0.001	746.5	0.002	746.5	0.376
746	0.001	746	0.002	746	0.376
745.5	0.001	745.5	0.002	745.5	0.375
745	0.001	745	0.002	745	0.375
744.5	0.001	744.5	0.002	744.5	0.374
744	0.001	744	0.002	744	0.374
743.5	0.001	743.5	0.002	743.5	0.373
743	0.001	743	0.002	743	0.372
742.5	0.001	742.5	0.002	742.5	0.372
742	0.001	742	0.002	742	0.371
741.5	0.001	741.5	0.002	741.5	0.371
741	0.001	741	0.003	741	0.37
740.5	0.001	740.5	0.003	740.5	0.369
740	0.001	740	0.003	740	0.369
739.5	0.001	739.5	0.003	739.5	0.368
739	0.001	739	0.003	739	0.367
738.5	0.001	738.5	0.003	738.5	0.366
738	0.001	738	0.003	738	0.365
737.5	0.001	737.5	0.003	737.5	0.365
737	0.001	737	0.003	737	0.364
736.5	0.001	736.5	0.003	736.5	0.363
736	0.001	736	0.003	736	0.362
735.5	0.001	735.5	0.003	735.5	0.362
735	0.001	735	0.003	735	0.361
734.5	0.001	734.5	0.003	734.5	0.36
734	0.001	734	0.003	734	0.359
733.5	0.001	733.5	0.003	733.5	0.358
733	0.001	733	0.003	733	0.357
732.5	0.001	732.5	0.003	732.5	0.356
732	0.001	732	0.003	732	0.355
731.5	0.001	731.5	0.003	731.5	0.354
731	0.001	731	0.003	731	0.353
730.5	0.001	730.5	0.003	730.5	0.352
730	0.001	730	0.003	730	0.351
729.5	0.001	729.5	0.003	729.5	0.35
729	0.001	729	0.003	729	0.349
728.5	0.001	728.5	0.003	728.5	0.348
728	0.001	728	0.003	728	0.347
727.5	0.001	727.5	0.003	727.5	0.346
727	0.001	727	0.003	727	0.345
726.5	0.001	726.5	0.003	726.5	0.344
726	0.001	726	0.003	726	0.343
725.5	0.001	725.5	0.003	725.5	0.342
725	0.001	725	0.003	725	0.341
724.5	0.001	724.5	0.003	724.5	0.339
724	0.001	724	0.003	724	0.338
723.5	0.001	723.5	0.003	723.5	0.337
723	0.001	723	0.003	723	0.336
722.5	0.001	722.5	0.003	722.5	0.335
722	0.001	722	0.003	722	0.334
721.5	0.001	721.5	0.003	721.5	0.332
721	0.001	721	0.004	721	0.331
720.5	0.001	720.5	0.003	720.5	0.33
720	0.001	720	0.004	720	0.329
719.5	0.001	719.5	0.003	719.5	0.328
719	0.001	719	0.004	719	0.326
718.5	0.001	718.5	0.004	718.5	0.325
718	0.001	718	0.004	718	0.324
717.5	0.001	717.5	0.004	717.5	0.323
717	0.001	717	0.004	717	0.321
716.5	0.001	716.5	0.004	716.5	0.32
716	0.001	716	0.004	716	0.319
715.5	0.001	715.5	0.004	715.5	0.318
715	0.001	715	0.004	715	0.316
714.5	0.001	714.5	0.004	714.5	0.315
714	0.001	714	0.004	714	0.314
713.5	0.001	713.5	0.004	713.5	0.312
713	0.001	713	0.004	713	0.311
712.5	0.001	712.5	0.004	712.5	0.31
712	0.001	712	0.004	712	0.308
711.5	0.001	711.5	0.004	711.5	0.307
711	0.001	711	0.004	711	0.305
710.5	0.001	710.5	0.004	710.5	0.304
710	0.001	710	0.004	710	0.303
709.5	0.001	709.5	0.004	709.5	0.302
709	0.001	709	0.004	709	0.3
708.5	0.001	708.5	0.004	708.5	0.299
708	0.001	708	0.004	708	0.298
707.5	0.001	707.5	0.004	707.5	0.296
707	0.001	707	0.004	707	0.295
706.5	0.001	706.5	0.004	706.5	0.294
706	0.001	706	0.004	706	0.292
705.5	0.001	705.5	0.004	705.5	0.291
705	0.001	705	0.005	705	0.289
704.5	0.001	704.5	0.005	704.5	0.288
704	0.001	704	0.005	704	0.287
703.5	0.001	703.5	0.005	703.5	0.285
703	0.001	703	0.005	703	0.284
702.5	0.001	702.5	0.005	702.5	0.283
702	0.001	702	0.005	702	0.281
701.5	0.001	701.5	0.005	701.5	0.28
701	0.001	701	0.005	701	0.279
700.5	0.001	700.5	0.005	700.5	0.277
700	0.001	700	0.005	700	0.276
699.5	0.001	699.5	0.005	699.5	0.274
699	0.001	699	0.006	699	0.273
698.5	0.001	698.5	0.006	698.5	0.271
698	0.001	698	0.006	698	0.27
697.5	0.001	697.5	0.006	697.5	0.268
697	0.001	697	0.006	697	0.267
696.5	0.001	696.5	0.006	696.5	0.265
696	0.001	696	0.006	696	0.264
695.5	0.001	695.5	0.007	695.5	0.263
695	0.001	695	0.007	695	0.261
694.5	0.001	694.5	0.007	694.5	0.26
694	0.001	694	0.007	694	0.258
693.5	0.001	693.5	0.007	693.5	0.256
693	0.001	693	0.007	693	0.255
692.5	0.001	692.5	0.007	692.5	0.254
692	0.001	692	0.007	692	0.252
691.5	0.001	691.5	0.008	691.5	0.251
691	0.001	691	0.008	691	0.249
690.5	0.001	690.5	0.008	690.5	0.248
690	0.001	690	0.008	690	0.246
689.5	0.001	689.5	0.009	689.5	0.245
689	0.001	689	0.009	689	0.243
688.5	0.001	688.5	0.009	688.5	0.242
688	0.001	688	0.01	688	0.24
687.5	0.001	687.5	0.01	687.5	0.239
687	0.001	687	0.01	687	0.237
686.5	0.001	686.5	0.01	686.5	0.236
686	0.001	686	0.011	686	0.234
685.5	0.001	685.5	0.011	685.5	0.233
685	0.001	685	0.011	685	0.231
684.5	0.001	684.5	0.011	684.5	0.23
684	0.001	684	0.012	684	0.228
683.5	0.001	683.5	0.012	683.5	0.227
683	0.001	683	0.013	683	0.225
682.5	0.002	682.5	0.013	682.5	0.224
682	0.002	682	0.013	682	0.222
681.5	0.002	681.5	0.014	681.5	0.221
681	0.002	681	0.014	681	0.219
680.5	0.002	680.5	0.015	680.5	0.218
680	0.001	680	0.015	680	0.216
679.5	0.001	679.5	0.015	679.5	0.215
679	0.001	679	0.016	679	0.213
678.5	0.001	678.5	0.016	678.5	0.212
678	0.001	678	0.017	678	0.21
677.5	0.001	677.5	0.018	677.5	0.209
677	0.001	677	0.018	677	0.207
676.5	0.001	676.5	0.019	676.5	0.205
676	0.001	676	0.019	676	0.204
675.5	0.001	675.5	0.02	675.5	0.202
675	0.001	675	0.021	675	0.201
674.5	0.001	674.5	0.021	674.5	0.199
674	0.001	674	0.022	674	0.198
673.5	0.001	673.5	0.022	673.5	0.196
673	0.001	673	0.023	673	0.195
672.5	0.001	672.5	0.024	672.5	0.193
672	0.001	672	0.025	672	0.192
671.5	0.001	671.5	0.026	671.5	0.19
671	0.002	671	0.026	671	0.189
670.5	0.001	670.5	0.027	670.5	0.187
670	0.001	670	0.028	670	0.186
669.5	0.001	669.5	0.029	669.5	0.184
669	0.001	669	0.03	669	0.183
668.5	0.002	668.5	0.031	668.5	0.182
668	0.002	668	0.032	668	0.18
667.5	0.002	667.5	0.033	667.5	0.179
667	0.002	667	0.034	667	0.177
666.5	0.002	666.5	0.035	666.5	0.176
666	0.002	666	0.036	666	0.174
665.5	0.001	665.5	0.037	665.5	0.173
665	0.002	665	0.038	665	0.171
664.5	0.002	664.5	0.04	664.5	0.17
664	0.002	664	0.041	664	0.168
663.5	0.002	663.5	0.042	663.5	0.167
663	0.002	663	0.043	663	0.166
662.5	0.002	662.5	0.045	662.5	0.164
662	0.002	662	0.046	662	0.163
661.5	0.002	661.5	0.047	661.5	0.161
661	0.002	661	0.049	661	0.16
660.5	0.002	660.5	0.05	660.5	0.159
660	0.002	660	0.052	660	0.157
659.5	0.002	659.5	0.053	659.5	0.156
659	0.002	659	0.055	659	0.155
658.5	0.002	658.5	0.056	658.5	0.153
658	0.002	658	0.058	658	0.152
657.5	0.002	657.5	0.059	657.5	0.151
657	0.002	657	0.061	657	0.15
656.5	0.002	656.5	0.063	656.5	0.148
656	0.002	656	0.065	656	0.147
655.5	0.002	655.5	0.066	655.5	0.146
655	0.002	655	0.068	655	0.145
654.5	0.002	654.5	0.07	654.5	0.144
654	0.002	654	0.072	654	0.142
653.5	0.002	653.5	0.074	653.5	0.141
653	0.002	653	0.076	653	0.14
652.5	0.002	652.5	0.078	652.5	0.139
652	0.002	652	0.08	652	0.137
651.5	0.002	651.5	0.083	651.5	0.136
651	0.002	651	0.085	651	0.135
650.5	0.002	650.5	0.087	650.5	0.134
650	0.002	650	0.089	650	0.133
649.5	0.002	649.5	0.092	649.5	0.132
649	0.003	649	0.094	649	0.131
648.5	0.003	648.5	0.097	648.5	0.129
648	0.003	648	0.099	648	0.129
647.5	0.003	647.5	0.102	647.5	0.127
647	0.003	647	0.105	647	0.126
646.5	0.003	646.5	0.107	646.5	0.125
646	0.003	646	0.11	646	0.124
645.5	0.003	645.5	0.113	645.5	0.123
645	0.004	645	0.116	645	0.123
644.5	0.004	644.5	0.118	644.5	0.122
644	0.004	644	0.122	644	0.121
643.5	0.004	643.5	0.125	643.5	0.12
643	0.004	643	0.128	643	0.119
642.5	0.004	642.5	0.131	642.5	0.118
642	0.004	642	0.134	642	0.117
641.5	0.005	641.5	0.137	641.5	0.116
641	0.005	641	0.14	641	0.116
640.5	0.005	640.5	0.144	640.5	0.115
640	0.005	640	0.147	640	0.114
639.5	0.005	639.5	0.15	639.5	0.113
639	0.005	639	0.153	639	0.112
638.5	0.006	638.5	0.157	638.5	0.111
638	0.006	638	0.16	638	0.111
637.5	0.006	637.5	0.163	637.5	0.11
637	0.006	637	0.167	637	0.109
636.5	0.006	636.5	0.17	636.5	0.108
636	0.007	636	0.174	636	0.108
635.5	0.007	635.5	0.177	635.5	0.107
635	0.007	635	0.181	635	0.106
634.5	0.007	634.5	0.184	634.5	0.105
634	0.007	634	0.188	634	0.105
633.5	0.007	633.5	0.191	633.5	0.104
633	0.007	633	0.195	633	0.103
632.5	0.008	632.5	0.198	632.5	0.102
632	0.008	632	0.203	632	0.102
631.5	0.008	631.5	0.206	631.5	0.101
631	0.008	631	0.21	631	0.101
630.5	0.008	630.5	0.214	630.5	0.1
630	0.009	630	0.217	630	0.099
629.5	0.009	629.5	0.221	629.5	0.099
629	0.009	629	0.225	629	0.098
628.5	0.009	628.5	0.229	628.5	0.098
628	0.01	628	0.233	628	0.097
627.5	0.01	627.5	0.237	627.5	0.096
627	0.01	627	0.24	627	0.096
626.5	0.01	626.5	0.244	626.5	0.095
626	0.01	626	0.248	626	0.095
625.5	0.011	625.5	0.252	625.5	0.094
625	0.011	625	0.256	625	0.094
624.5	0.011	624.5	0.26	624.5	0.093
624	0.011	624	0.264	624	0.093
623.5	0.011	623.5	0.268	623.5	0.092
623	0.012	623	0.272	623	0.092
622.5	0.012	622.5	0.275	622.5	0.091
622	0.012	622	0.279	622	0.091
621.5	0.012	621.5	0.283	621.5	0.09
621	0.012	621	0.287	621	0.09
620.5	0.012	620.5	0.291	620.5	0.089
620	0.013	620	0.294	620	0.089
619.5	0.013	619.5	0.298	619.5	0.089
619	0.013	619	0.302	619	0.088
618.5	0.013	618.5	0.306	618.5	0.088
618	0.014	618	0.31	618	0.087
617.5	0.014	617.5	0.314	617.5	0.087
617	0.014	617	0.317	617	0.087
616.5	0.014	616.5	0.321	616.5	0.086
616	0.014	616	0.324	616	0.086
615.5	0.014	615.5	0.328	615.5	0.086
615	0.014	615	0.331	615	0.085
614.5	0.015	614.5	0.335	614.5	0.085
614	0.015	614	0.338	614	0.084
613.5	0.015	613.5	0.341	613.5	0.084
613	0.015	613	0.344	613	0.084
612.5	0.015	612.5	0.347	612.5	0.083
612	0.015	612	0.351	612	0.083
611.5	0.015	611.5	0.354	611.5	0.083
611	0.015	611	0.357	611	0.082
610.5	0.016	610.5	0.36	610.5	0.082
610	0.016	610	0.363	610	0.082
609.5	0.016	609.5	0.366	609.5	0.081
609	0.016	609	0.369	609	0.081
608.5	0.016	608.5	0.372	608.5	0.081
608	0.016	608	0.374	608	0.081
607.5	0.016	607.5	0.377	607.5	0.08
607	0.016	607	0.38	607	0.08
606.5	0.016	606.5	0.383	606.5	0.08
606	0.017	606	0.385	606	0.079
605.5	0.017	605.5	0.388	605.5	0.079
605	0.017	605	0.39	605	0.079
604.5	0.017	604.5	0.393	604.5	0.079
604	0.017	604	0.395	604	0.078
603.5	0.017	603.5	0.398	603.5	0.078
603	0.017	603	0.4	603	0.078
602.5	0.017	602.5	0.402	602.5	0.078
602	0.017	602	0.405	602	0.077
601.5	0.017	601.5	0.407	601.5	0.077
601	0.017	601	0.409	601	0.077
600.5	0.018	600.5	0.411	600.5	0.076
600	0.018	600	0.413	600	0.076
599.5	0.018	599.5	0.415	599.5	0.076
599	0.018	599	0.417	599	0.076
598.5	0.018	598.5	0.419	598.5	0.076
598	0.018	598	0.421	598	0.075
597.5	0.018	597.5	0.423	597.5	0.075
597	0.018	597	0.425	597	0.075
596.5	0.018	596.5	0.426	596.5	0.075
596	0.018	596	0.428	596	0.074
595.5	0.018	595.5	0.429	595.5	0.074
595	0.018	595	0.431	595	0.074
594.5	0.018	594.5	0.432	594.5	0.074
594	0.018	594	0.434	594	0.074
593.5	0.018	593.5	0.435	593.5	0.073
593	0.019	593	0.436	593	0.073
592.5	0.019	592.5	0.437	592.5	0.073
592	0.019	592	0.438	592	0.073
591.5	0.019	591.5	0.439	591.5	0.073
591	0.019	591	0.44	591	0.073
590.5	0.019	590.5	0.441	590.5	0.072
590	0.019	590	0.442	590	0.072
589.5	0.019	589.5	0.443	589.5	0.072
589	0.019	589	0.444	589	0.072
588.5	0.019	588.5	0.444	588.5	0.072
588	0.019	588	0.445	588	0.072
587.5	0.019	587.5	0.445	587.5	0.072
587	0.019	587	0.446	587	0.071
586.5	0.019	586.5	0.446	586.5	0.071
586	0.019	586	0.447	586	0.071
585.5	0.019	585.5	0.447	585.5	0.071
585	0.02	585	0.447	585	0.071
584.5	0.02	584.5	0.447	584.5	0.071
584	0.02	584	0.448	584	0.071
583.5	0.02	583.5	0.448	583.5	0.07
583	0.02	583	0.447	583	0.07
582.5	0.02	582.5	0.447	582.5	0.07
582	0.02	582	0.447	582	0.07
581.5	0.02	581.5	0.447	581.5	0.07
581	0.02	581	0.447	581	0.07
580.5	0.02	580.5	0.447	580.5	0.07
580	0.02	580	0.447	580	0.07
579.5	0.02	579.5	0.446	579.5	0.07
579	0.02	579	0.446	579	0.069
578.5	0.02	578.5	0.445	578.5	0.069
578	0.02	578	0.445	578	0.069
577.5	0.02	577.5	0.444	577.5	0.069
577	0.02	577	0.444	577	0.069
576.5	0.02	576.5	0.443	576.5	0.069
576	0.021	576	0.443	576	0.069
575.5	0.021	575.5	0.442	575.5	0.069
575	0.021	575	0.441	575	0.069
574.5	0.021	574.5	0.44	574.5	0.069
574	0.021	574	0.439	574	0.069
573.5	0.021	573.5	0.438	573.5	0.068
573	0.021	573	0.437	573	0.068
572.5	0.021	572.5	0.436	572.5	0.068
572	0.021	572	0.435	572	0.068
571.5	0.021	571.5	0.434	571.5	0.068
571	0.021	571	0.433	571	0.068
570.5	0.021	570.5	0.432	570.5	0.068
570	0.021	570	0.431	570	0.068
569.5	0.021	569.5	0.43	569.5	0.068
569	0.021	569	0.428	569	0.068
568.5	0.021	568.5	0.427	568.5	0.068
568	0.021	568	0.426	568	0.068
567.5	0.021	567.5	0.424	567.5	0.068
567	0.021	567	0.423	567	0.068
566.5	0.021	566.5	0.421	566.5	0.067
566	0.021	566	0.42	566	0.067
565.5	0.021	565.5	0.418	565.5	0.067
565	0.021	565	0.417	565	0.067
564.5	0.022	564.5	0.416	564.5	0.067
564	0.021	564	0.414	564	0.067
563.5	0.021	563.5	0.413	563.5	0.067
563	0.022	563	0.411	563	0.067
562.5	0.022	562.5	0.409	562.5	0.067
562	0.022	562	0.407	562	0.067
561.5	0.022	561.5	0.406	561.5	0.067
561	0.022	561	0.404	561	0.067
560.5	0.022	560.5	0.402	560.5	0.067
560	0.022	560	0.401	560	0.067
559.5	0.022	559.5	0.399	559.5	0.067
559	0.022	559	0.397	559	0.067
558.5	0.022	558.5	0.395	558.5	0.067
558	0.022	558	0.393	558	0.067
557.5	0.022	557.5	0.391	557.5	0.066
557	0.022	557	0.389	557	0.066
556.5	0.022	556.5	0.387	556.5	0.066
556	0.022	556	0.386	556	0.066
555.5	0.022	555.5	0.383	555.5	0.066
555	0.022	555	0.381	555	0.066
554.5	0.022	554.5	0.379	554.5	0.066
554	0.022	554	0.377	554	0.066
553.5	0.022	553.5	0.375	553.5	0.066
553	0.022	553	0.373	553	0.066
552.5	0.022	552.5	0.371	552.5	0.066
552	0.022	552	0.368	552	0.066
551.5	0.022	551.5	0.366	551.5	0.066
551	0.022	551	0.364	551	0.066
550.5	0.022	550.5	0.361	550.5	0.066
550	0.022	550	0.359	550	0.066
549.5	0.022	549.5	0.357	549.5	0.066
549	0.022	549	0.354	549	0.066
548.5	0.022	548.5	0.352	548.5	0.066
548	0.022	548	0.349	548	0.065
547.5	0.022	547.5	0.347	547.5	0.065
547	0.022	547	0.344	547	0.065
546.5	0.022	546.5	0.342	546.5	0.065
546	0.022	546	0.34	546	0.065
545.5	0.022	545.5	0.337	545.5	0.065
545	0.022	545	0.334	545	0.065
544.5	0.022	544.5	0.331	544.5	0.065
544	0.022	544	0.329	544	0.065
543.5	0.022	543.5	0.326	543.5	0.065
543	0.022	543	0.324	543	0.065
542.5	0.022	542.5	0.321	542.5	0.065
542	0.022	542	0.318	542	0.065
541.5	0.022	541.5	0.315	541.5	0.065
541	0.022	541	0.313	541	0.065
540.5	0.022	540.5	0.31	540.5	0.065
540	0.022	540	0.307	540	0.065
539.5	0.022	539.5	0.305	539.5	0.065
539	0.022	539	0.302	539	0.065
538.5	0.022	538.5	0.299	538.5	0.064
538	0.022	538	0.296	538	0.064
537.5	0.022	537.5	0.293	537.5	0.064
537	0.022	537	0.291	537	0.064
536.5	0.023	536.5	0.288	536.5	0.065
536	0.023	536	0.285	536	0.065
535.5	0.023	535.5	0.282	535.5	0.065
535	0.023	535	0.279	535	0.065
534.5	0.023	534.5	0.276	534.5	0.065
534	0.023	534	0.273	534	0.065
533.5	0.023	533.5	0.27	533.5	0.065
533	0.023	533	0.267	533	0.064
532.5	0.023	532.5	0.264	532.5	0.064
532	0.023	532	0.261	532	0.064
531.5	0.023	531.5	0.258	531.5	0.064
531	0.023	531	0.255	531	0.064
530.5	0.023	530.5	0.252	530.5	0.064
530	0.023	530	0.249	530	0.064
529.5	0.023	529.5	0.246	529.5	0.064
529	0.023	529	0.243	529	0.064
528.5	0.023	528.5	0.24	528.5	0.064
528	0.023	528	0.237	528	0.064
527.5	0.023	527.5	0.234	527.5	0.064
527	0.024	527	0.231	527	0.063
526.5	0.024	526.5	0.228	526.5	0.063
526	0.024	526	0.225	526	0.063
525.5	0.024	525.5	0.222	525.5	0.063
525	0.024	525	0.219	525	0.063
524.5	0.024	524.5	0.215	524.5	0.063
524	0.024	524	0.213	524	0.063
523.5	0.024	523.5	0.21	523.5	0.063
523	0.024	523	0.207	523	0.063
522.5	0.024	522.5	0.204	522.5	0.063
522	0.024	522	0.201	522	0.062
521.5	0.024	521.5	0.198	521.5	0.062
521	0.024	521	0.195	521	0.062
520.5	0.024	520.5	0.192	520.5	0.062
520	0.024	520	0.189	520	0.062
519.5	0.024	519.5	0.186	519.5	0.062
519	0.024	519	0.183	519	0.062
518.5	0.024	518.5	0.181	518.5	0.062
518	0.024	518	0.178	518	0.061
517.5	0.024	517.5	0.175	517.5	0.061
517	0.024	517	0.173	517	0.061
516.5	0.024	516.5	0.17	516.5	0.061
516	0.024	516	0.167	516	0.061
515.5	0.024	515.5	0.165	515.5	0.061
515	0.024	515	0.162	515	0.061
514.5	0.024	514.5	0.16	514.5	0.06
514	0.024	514	0.158	514	0.06
513.5	0.023	513.5	0.155	513.5	0.06
513	0.023	513	0.153	513	0.06
512.5	0.023	512.5	0.15	512.5	0.06
512	0.023	512	0.148	512	0.06
511.5	0.023	511.5	0.146	511.5	0.06
511	0.023	511	0.143	511	0.059
510.5	0.023	510.5	0.141	510.5	0.059
510	0.023	510	0.139	510	0.059
509.5	0.023	509.5	0.137	509.5	0.059
509	0.023	509	0.134	509	0.059
508.5	0.023	508.5	0.132	508.5	0.058
508	0.023	508	0.13	508	0.058
507.5	0.023	507.5	0.128	507.5	0.058
507	0.023	507	0.126	507	0.058
506.5	0.023	506.5	0.124	506.5	0.058
506	0.023	506	0.122	506	0.058
505.5	0.023	505.5	0.12	505.5	0.058
505	0.023	505	0.118	505	0.057
504.5	0.023	504.5	0.116	504.5	0.057
504	0.023	504	0.114	504	0.057
503.5	0.023	503.5	0.112	503.5	0.057
503	0.023	503	0.11	503	0.057
502.5	0.023	502.5	0.108	502.5	0.056
502	0.023	502	0.107	502	0.056
501.5	0.023	501.5	0.105	501.5	0.056
501	0.022	501	0.103	501	0.056
500.5	0.022	500.5	0.101	500.5	0.056
500	0.022	500	0.1	500	0.055
499.5	0.022	499.5	0.098	499.5	0.055
499	0.022	499	0.096	499	0.055
498.5	0.022	498.5	0.095	498.5	0.055
498	0.022	498	0.093	498	0.055
497.5	0.022	497.5	0.092	497.5	0.054
497	0.022	497	0.09	497	0.054
496.5	0.022	496.5	0.089	496.5	0.054
496	0.022	496	0.087	496	0.054
495.5	0.022	495.5	0.086	495.5	0.054
495	0.022	495	0.085	495	0.053
494.5	0.022	494.5	0.084	494.5	0.053
494	0.022	494	0.082	494	0.053
493.5	0.022	493.5	0.081	493.5	0.053
493	0.022	493	0.08	493	0.052
492.5	0.022	492.5	0.079	492.5	0.052
492	0.022	492	0.078	492	0.052
491.5	0.022	491.5	0.076	491.5	0.052
491	0.022	491	0.075	491	0.052
490.5	0.022	490.5	0.074	490.5	0.051
490	0.022	490	0.073	490	0.051
489.5	0.022	489.5	0.072	489.5	0.051
489	0.022	489	0.071	489	0.051
488.5	0.022	488.5	0.07	488.5	0.051
488	0.022	488	0.069	488	0.051
487.5	0.022	487.5	0.068	487.5	0.05
487	0.022	487	0.067	487	0.05
486.5	0.022	486.5	0.066	486.5	0.05
486	0.023	486	0.065	486	0.05
485.5	0.023	485.5	0.065	485.5	0.049
485	0.023	485	0.064	485	0.049
484.5	0.023	484.5	0.063	484.5	0.049
484	0.023	484	0.062	484	0.049
483.5	0.023	483.5	0.062	483.5	0.049
483	0.023	483	0.061	483	0.049
482.5	0.023	482.5	0.06	482.5	0.048
482	0.023	482	0.059	482	0.048
481.5	0.024	481.5	0.059	481.5	0.048
481	0.024	481	0.058	481	0.048
480.5	0.024	480.5	0.057	480.5	0.048
480	0.024	480	0.057	480	0.048
479.5	0.024	479.5	0.056	479.5	0.047
479	0.024	479	0.056	479	0.047
478.5	0.025	478.5	0.055	478.5	0.047
478	0.025	478	0.054	478	0.047
477.5	0.025	477.5	0.054	477.5	0.047
477	0.025	477	0.053	477	0.047
476.5	0.025	476.5	0.053	476.5	0.046
476	0.025	476	0.052	476	0.046
475.5	0.026	475.5	0.052	475.5	0.046
475	0.026	475	0.051	475	0.046
474.5	0.026	474.5	0.051	474.5	0.046
474	0.026	474	0.051	474	0.046
473.5	0.026	473.5	0.05	473.5	0.045
473	0.027	473	0.05	473	0.045
472.5	0.027	472.5	0.049	472.5	0.045
472	0.027	472	0.049	472	0.045
471.5	0.028	471.5	0.049	471.5	0.045
471	0.028	471	0.049	471	0.045
470.5	0.029	470.5	0.048	470.5	0.045
470	0.029	470	0.048	470	0.045
469.5	0.029	469.5	0.048	469.5	0.045
469	0.03	469	0.048	469	0.044
468.5	0.03	468.5	0.048	468.5	0.044
468	0.03	468	0.047	468	0.044
467.5	0.031	467.5	0.047	467.5	0.044
467	0.031	467	0.047	467	0.044
466.5	0.032	466.5	0.047	466.5	0.044
466	0.032	466	0.047	466	0.044
465.5	0.033	465.5	0.047	465.5	0.044
465	0.033	465	0.047	465	0.044
464.5	0.034	464.5	0.047	464.5	0.044
464	0.034	464	0.047	464	0.044
463.5	0.035	463.5	0.047	463.5	0.044
463	0.036	463	0.047	463	0.045
462.5	0.036	462.5	0.047	462.5	0.045
462	0.037	462	0.047	462	0.045
461.5	0.037	461.5	0.047	461.5	0.045
461	0.038	461	0.047	461	0.045
460.5	0.039	460.5	0.047	460.5	0.045
460	0.04	460	0.047	460	0.045
459.5	0.04	459.5	0.047	459.5	0.045
459	0.041	459	0.047	459	0.045
458.5	0.042	458.5	0.048	458.5	0.045
458	0.043	458	0.048	458	0.045
457.5	0.043	457.5	0.048	457.5	0.046
457	0.044	457	0.048	457	0.046
456.5	0.045	456.5	0.048	456.5	0.046
456	0.046	456	0.049	456	0.046
455.5	0.047	455.5	0.049	455.5	0.046
455	0.048	455	0.049	455	0.047
454.5	0.049	454.5	0.049	454.5	0.047
454	0.051	454	0.05	454	0.047
453.5	0.052	453.5	0.05	453.5	0.048
453	0.053	453	0.051	453	0.048
452.5	0.054	452.5	0.051	452.5	0.048
452	0.056	452	0.052	452	0.049
451.5	0.057	451.5	0.052	451.5	0.049
451	0.059	451	0.053	451	0.05
450.5	0.06	450.5	0.054	450.5	0.05
450	0.062	450	0.054	450	0.051
449.5	0.064	449.5	0.055	449.5	0.051
449	0.066	449	0.056	449	0.052
448.5	0.068	448.5	0.057	448.5	0.053
448	0.07	448	0.057	448	0.054
447.5	0.073	447.5	0.058	447.5	0.054
447	0.075	447	0.059	447	0.055
446.5	0.078	446.5	0.06	446.5	0.056
446	0.081	446	0.062	446	0.057
445.5	0.084	445.5	0.063	445.5	0.058
445	0.087	445	0.064	445	0.059
444.5	0.09	444.5	0.066	444.5	0.06
444	0.094	444	0.067	444	0.062
443.5	0.098	443.5	0.069	443.5	0.063
443	0.101	443	0.071	443	0.065
442.5	0.106	442.5	0.072	442.5	0.066
442	0.11	442	0.074	442	0.068
441.5	0.115	441.5	0.077	441.5	0.07
441	0.12	441	0.079	441	0.072
440.5	0.126	440.5	0.081	440.5	0.074
440	0.131	440	0.084	440	0.076
439.5	0.137	439.5	0.087	439.5	0.078
439	0.144	439	0.089	439	0.08
438.5	0.15	438.5	0.092	438.5	0.083
438	0.157	438	0.095	438	0.085
437.5	0.165	437.5	0.099	437.5	0.088
437	0.173	437	0.102	437	0.091
436.5	0.181	436.5	0.106	436.5	0.094
436	0.189	436	0.11	436	0.098
435.5	0.199	435.5	0.114	435.5	0.101
435	0.209	435	0.118	435	0.105
434.5	0.22	434.5	0.123	434.5	0.109
434	0.23	434	0.128	434	0.113
433.5	0.242	433.5	0.133	433.5	0.117
433	0.253	433	0.138	433	0.121
432.5	0.265	432.5	0.143	432.5	0.126
432	0.278	432	0.149	432	0.131
431.5	0.29	431.5	0.155	431.5	0.135
431	0.303	431	0.16	431	0.14
430.5	0.316	430.5	0.167	430.5	0.145
430	0.331	430	0.173	430	0.15
429.5	0.345	429.5	0.18	429.5	0.155
429	0.36	429	0.186	429	0.161
428.5	0.376	428.5	0.193	428.5	0.167
428	0.393	428	0.2	428	0.172
427.5	0.409	427.5	0.207	427.5	0.178
427	0.425	427	0.214	427	0.184
426.5	0.441	426.5	0.221	426.5	0.189
426	0.457	426	0.228	426	0.195
425.5	0.474	425.5	0.236	425.5	0.201
425	0.491	425	0.243	425	0.207
424.5	0.507	424.5	0.251	424.5	0.213
424	0.524	424	0.258	424	0.219
423.5	0.54	423.5	0.265	423.5	0.225
423	0.557	423	0.272	423	0.231
422.5	0.573	422.5	0.28	422.5	0.237
422	0.59	422	0.287	422	0.242
421.5	0.606	421.5	0.294	421.5	0.248
421	0.622	421	0.301	421	0.253
420.5	0.638	420.5	0.307	420.5	0.258
420	0.652	420	0.314	420	0.263
419.5	0.667	419.5	0.319	419.5	0.268
419	0.68	419	0.325	419	0.273
418.5	0.695	418.5	0.332	418.5	0.278
418	0.707	418	0.337	418	0.282
417.5	0.72	417.5	0.342	417.5	0.286
417	0.731	417	0.347	417	0.29
416.5	0.741	416.5	0.352	416.5	0.294
416	0.752	416	0.356	416	0.297
415.5	0.762	415.5	0.36	415.5	0.3
415	0.771	415	0.364	415	0.303
414.5	0.78	414.5	0.368	414.5	0.306
414	0.788	414	0.371	414	0.309
413.5	0.795	413.5	0.374	413.5	0.311
413	0.803	413	0.378	413	0.313
412.5	0.809	412.5	0.38	412.5	0.315
412	0.814	412	0.383	412	0.317
411.5	0.82	411.5	0.385	411.5	0.319
411	0.824	411	0.387	411	0.321
410.5	0.828	410.5	0.389	410.5	0.322
410	0.832	410	0.39	410	0.323
409.5	0.834	409.5	0.392	409.5	0.324
409	0.837	409	0.393	409	0.325
408.5	0.839	408.5	0.394	408.5	0.325
408	0.84	408	0.395	408	0.326
407.5	0.842	407.5	0.395	407.5	0.326
407	0.842	407	0.396	407	0.326
406.5	0.842	406.5	0.396	406.5	0.326
406	0.841	406	0.395	406	0.326
405.5	0.84	405.5	0.395	405.5	0.325
405	0.838	405	0.395	405	0.325
404.5	0.836	404.5	0.394	404.5	0.324
404	0.834	404	0.393	404	0.323
403.5	0.831	403.5	0.392	403.5	0.323
403	0.828	403	0.391	403	0.321
402.5	0.825	402.5	0.39	402.5	0.32
402	0.821	402	0.388	402	0.319
401.5	0.817	401.5	0.387	401.5	0.318
401	0.812	401	0.385	401	0.316
400.5	0.807	400.5	0.383	400.5	0.315
400	0.802	400	0.381	400	0.313
399.5	0.797	399.5	0.379	399.5	0.311
399	0.791	399	0.376	399	0.309
398.5	0.785	398.5	0.374	398.5	0.307
398	0.779	398	0.371	398	0.305
397.5	0.772	397.5	0.368	397.5	0.303
397	0.765	397	0.366	397	0.301
396.5	0.758	396.5	0.363	396.5	0.298
396	0.751	396	0.36	396	0.296
395.5	0.743	395.5	0.357	395.5	0.293
395	0.735	395	0.353	395	0.291
394.5	0.726	394.5	0.349	394.5	0.288
394	0.718	394	0.346	394	0.286
393.5	0.71	393.5	0.343	393.5	0.283
393	0.702	393	0.339	393	0.28
392.5	0.693	392.5	0.336	392.5	0.277
392	0.684	392	0.332	392	0.275
391.5	0.675	391.5	0.329	391.5	0.272
391	0.666	391	0.325	391	0.269
390.5	0.657	390.5	0.321	390.5	0.266
390	0.647	390	0.317	390	0.263
389.5	0.638	389.5	0.312	389.5	0.26
389	0.627	389	0.308	389	0.257
388.5	0.617	388.5	0.304	388.5	0.254
388	0.608	388	0.3	388	0.251
387.5	0.598	387.5	0.295	387.5	0.248
387	0.588	387	0.291	387	0.245
386.5	0.578	386.5	0.287	386.5	0.242
386	0.567	386	0.283	386	0.239
385.5	0.556	385.5	0.278	385.5	0.236
385	0.547	385	0.274	385	0.233
384.5	0.536	384.5	0.269	384.5	0.23
384	0.526	384	0.265	384	0.227
383.5	0.516	383.5	0.261	383.5	0.224
383	0.506	383	0.256	383	0.222
382.5	0.495	382.5	0.252	382.5	0.219
382	0.485	382	0.248	382	0.216
381.5	0.476	381.5	0.244	381.5	0.214
381	0.466	381	0.24	381	0.211
380.5	0.457	380.5	0.235	380.5	0.208
380	0.447	380	0.231	380	0.206
379.5	0.437	379.5	0.227	379.5	0.203
379	0.428	379	0.223	379	0.201
378.5	0.419	378.5	0.22	378.5	0.199
378	0.41	378	0.216	378	0.197
377.5	0.402	377.5	0.212	377.5	0.195
377	0.393	377	0.208	377	0.193
376.5	0.385	376.5	0.205	376.5	0.191
376	0.377	376	0.201	376	0.19
375.5	0.369	375.5	0.198	375.5	0.188
375	0.362	375	0.195	375	0.187
374.5	0.356	374.5	0.192	374.5	0.185
374	0.349	374	0.19	374	0.184
373.5	0.342	373.5	0.187	373.5	0.183
373	0.335	373	0.184	373	0.182
372.5	0.329	372.5	0.182	372.5	0.181
372	0.323	372	0.179	372	0.18
371.5	0.317	371.5	0.176	371.5	0.179
371	0.311	371	0.174	371	0.178
370.5	0.306	370.5	0.172	370.5	0.178
370	0.301	370	0.17	370	0.177
369.5	0.296	369.5	0.168	369.5	0.177
369	0.293	369	0.167	369	0.177
368.5	0.288	368.5	0.165	368.5	0.176
368	0.285	368	0.163	368	0.176
367.5	0.281	367.5	0.162	367.5	0.176
367	0.278	367	0.161	367	0.176
366.5	0.275	366.5	0.16	366.5	0.176
366	0.271	366	0.159	366	0.175
365.5	0.268	365.5	0.157	365.5	0.175
365	0.264	365	0.155	365	0.175
364.5	0.258	364.5	0.152	364.5	0.172
364	0.255	364	0.151	364	0.172
363.5	0.252	363.5	0.149	363.5	0.172
363	0.249	363	0.148	363	0.172
362.5	0.247	362.5	0.147	362.5	0.172
362	0.244	362	0.147	362	0.172
361.5	0.24	361.5	0.145	361.5	0.172
361	0.237	361	0.144	361	0.171
360.5	0.234	360.5	0.143	360.5	0.171
360	0.231	360	0.142	360	0.171
359.5	0.228	359.5	0.141	359.5	0.17
359	0.225	359	0.14	359	0.17
358.5	0.222	358.5	0.138	358.5	0.17
358	0.219	358	0.137	358	0.17
357.5	0.216	357.5	0.136	357.5	0.169
357	0.213	357	0.135	357	0.169
356.5	0.209	356.5	0.133	356.5	0.169
356	0.207	356	0.132	356	0.168
355.5	0.204	355.5	0.132	355.5	0.168
355	0.201	355	0.13	355	0.168
354.5	0.199	354.5	0.13	354.5	0.168
354	0.196	354	0.128	354	0.167
353.5	0.193	353.5	0.128	353.5	0.167
353	0.191	353	0.126	353	0.167
352.5	0.188	352.5	0.125	352.5	0.167
352	0.186	352	0.124	352	0.166
351.5	0.184	351.5	0.124	351.5	0.166
351	0.182	351	0.123	351	0.166
350.5	0.18	350.5	0.122	350.5	0.165
350	0.178	350	0.121	350	0.165
349.5	0.176	349.5	0.12	349.5	0.165
349	0.174	349	0.119	349	0.164
348.5	0.173	348.5	0.119	348.5	0.163
348	0.171	348	0.118	348	0.163
347.5	0.169	347.5	0.117	347.5	0.162
347	0.168	347	0.116	347	0.162
346.5	0.166	346.5	0.116	346.5	0.161
346	0.165	346	0.115	346	0.161
345.5	0.163	345.5	0.114	345.5	0.16
345	0.162	345	0.114	345	0.16
344.5	0.161	344.5	0.114	344.5	0.159
344	0.16	344	0.113	344	0.159
343.5	0.158	343.5	0.112	343.5	0.158
343	0.157	343	0.112	343	0.157
342.5	0.156	342.5	0.111	342.5	0.158
342	0.155	342	0.111	342	0.157
341.5	0.153	341.5	0.111	341.5	0.156
341	0.153	341	0.11	341	0.155
340.5	0.153	340.5	0.112	340.5	0.156
340	0.15	340	0.112	340	0.151
339.5	0.146	339.5	0.111	339.5	0.147
339	0.143	339	0.109	339	0.144
338.5	0.142	338.5	0.109	338.5	0.143
338	0.141	338	0.108	338	0.142
337.5	0.14	337.5	0.108	337.5	0.141
337	0.139	337	0.109	337	0.141
336.5	0.138	336.5	0.109	336.5	0.141
336	0.138	336	0.11	336	0.14
335.5	0.137	335.5	0.111	335.5	0.14
335	0.137	335	0.112	335	0.14
334.5	0.136	334.5	0.112	334.5	0.139
334	0.135	334	0.113	334	0.139
333.5	0.135	333.5	0.114	333.5	0.139
333	0.134	333	0.115	333	0.139
332.5	0.133	332.5	0.115	332.5	0.138
332	0.131	332	0.116	332	0.137
331.5	0.131	331.5	0.117	331.5	0.136
331	0.13	331	0.118	331	0.135
330.5	0.129	330.5	0.118	330.5	0.134
330	0.128	330	0.12	330	0.132
329.5	0.127	329.5	0.121	329.5	0.132
329	0.126	329	0.122	329	0.131
328.5	0.125	328.5	0.124	328.5	0.131
328	0.124	328	0.125	328	0.13
327.5	0.123	327.5	0.127	327.5	0.129
327	0.122	327	0.128	327	0.129
326.5	0.122	326.5	0.129	326.5	0.128
326	0.121	326	0.131	326	0.128
325.5	0.119	325.5	0.134	325.5	0.126
325	0.119	325	0.135	325	0.126
324.5	0.117	324.5	0.137	324.5	0.126
324	0.117	324	0.139	324	0.125
323.5	0.116	323.5	0.141	323.5	0.126
323	0.115	323	0.142	323	0.125
322.5	0.115	322.5	0.144	322.5	0.125
322	0.114	322	0.147	322	0.125
321.5	0.113	321.5	0.148	321.5	0.124
321	0.111	321	0.15	321	0.124
320.5	0.11	320.5	0.152	320.5	0.124
320	0.109	320	0.154	320	0.124
319.5	0.107	319.5	0.155	319.5	0.124
319	0.106	319	0.156	319	0.124
318.5	0.105	318.5	0.157	318.5	0.124
318	0.104	318	0.159	318	0.123
317.5	0.103	317.5	0.16	317.5	0.123
317	0.101	317	0.161	317	0.124
316.5	0.1	316.5	0.162	316.5	0.124
316	0.097	316	0.163	316	0.124
315.5	0.096	315.5	0.163	315.5	0.124
315	0.095	315	0.164	315	0.126
314.5	0.094	314.5	0.166	314.5	0.126
314	0.092	314	0.167	314	0.127
313.5	0.091	313.5	0.167	313.5	0.128
313	0.09	313	0.168	313	0.129
312.5	0.088	312.5	0.169	312.5	0.13
312	0.086	312	0.169	312	0.131
311.5	0.085	311.5	0.169	311.5	0.132
311	0.084	311	0.17	311	0.134
310.5	0.084	310.5	0.171	310.5	0.136
310	0.082	310	0.172	310	0.138
309.5	0.081	309.5	0.173	309.5	0.14
309	0.08	309	0.173	309	0.142
308.5	0.08	308.5	0.173	308.5	0.145
308	0.079	308	0.174	308	0.147
307.5	0.078	307.5	0.174	307.5	0.15
307	0.077	307	0.174	307	0.153
306.5	0.077	306.5	0.174	306.5	0.156
306	0.077	306	0.176	306	0.159
305.5	0.078	305.5	0.178	305.5	0.165
305	0.077	305	0.178	305	0.168
304.5	0.077	304.5	0.178	304.5	0.172
304	0.077	304	0.179	304	0.176
303.5	0.077	303.5	0.178	303.5	0.18
303	0.078	303	0.178	303	0.183
302.5	0.078	302.5	0.178	302.5	0.187
302	0.079	302	0.178	302	0.191
301.5	0.08	301.5	0.179	301.5	0.195
301	0.081	301	0.179	301	0.2
300.5	0.082	300.5	0.179	300.5	0.204
300	0.084	300	0.18	300	0.209
299.5	0.086	299.5	0.181	299.5	0.215
299	0.087	299	0.182	299	0.22
298.5	0.09	298.5	0.183	298.5	0.226
298	0.093	298	0.185	298	0.231
297.5	0.095	297.5	0.186	297.5	0.237
297	0.098	297	0.188	297	0.241
296.5	0.101	296.5	0.189	296.5	0.247
296	0.104	296	0.191	296	0.252
295.5	0.108	295.5	0.193	295.5	0.257
295	0.111	295	0.194	295	0.262
294.5	0.115	294.5	0.196	294.5	0.267
294	0.118	294	0.198	294	0.27
293.5	0.122	293.5	0.2	293.5	0.275
293	0.126	293	0.203	293	0.28
292.5	0.131	292.5	0.205	292.5	0.284
292	0.136	292	0.208	292	0.288
291.5	0.141	291.5	0.211	291.5	0.292
291	0.147	291	0.215	291	0.297
290.5	0.153	290.5	0.219	290.5	0.302
290	0.159	290	0.222	290	0.305
