# Supplementary material for: Intrinsic intermolecular photoinduced charge separation in organic radical semiconductors
Source: Nat Mater. 2025 Sep 30;25(1):100–6. doi: 10.1038/s41563-025-02362-z (PMC12747885; doi:10.1038/s41563-025-02362-z)
Supplement: Supplementary file 4 — Source data for Fig. 5. [file 41563_2025_2362_MOESM4_ESM.xlsx]

## Sheet: 5a
Wavelength (nm)	0 T	0.7 T	delta PL
900.065	0.15617	0.14532	0.01085
898.658	0.15944	0.14913	0.01031
897.25	0.16415	0.15176	0.01239
895.843	0.16539	0.1546	0.01079
894.436	0.16951	0.1602	0.00931
893.029	0.17749	0.1672	0.0103
891.622	0.18037	0.17073	0.00964
890.214	0.18384	0.17343	0.01041
888.807	0.18901	0.17564	0.01336
887.4	0.19666	0.18312	0.01354
885.992	0.2	0.18963	0.01037
884.585	0.20478	0.19212	0.01265
883.177	0.20811	0.19434	0.01378
881.77	0.21282	0.19967	0.01316
880.362	0.22218	0.20645	0.01573
878.955	0.2263	0.21061	0.01569
877.547	0.22846	0.21483	0.01363
876.14	0.2335	0.21642	0.01707
874.732	0.24154	0.22383	0.01771
873.324	0.24881	0.23228	0.01653
871.917	0.24953	0.2356	0.01393
870.509	0.25594	0.23913	0.01681
869.101	0.2613	0.24564	0.01566
867.694	0.2717	0.25298	0.01873
866.286	0.27844	0.26128	0.01716
864.878	0.28224	0.26309	0.01915
863.47	0.28786	0.27056	0.0173
862.062	0.2965	0.27589	0.02061
860.655	0.30586	0.28579	0.02006
859.247	0.30926	0.28725	0.02201
857.839	0.31691	0.29251	0.0244
856.431	0.32614	0.30068	0.02546
855.023	0.33268	0.30691	0.02577
853.615	0.33634	0.313	0.02334
852.207	0.34046	0.31903	0.02144
850.799	0.35132	0.32463	0.02669
849.391	0.35957	0.33128	0.02829
847.983	0.36474	0.33896	0.02577
846.574	0.37148	0.3416	0.02988
845.166	0.38142	0.35253	0.02889
843.758	0.38698	0.36174	0.02524
842.35	0.39535	0.36583	0.02953
840.942	0.40242	0.37434	0.02808
839.533	0.41125	0.3794	0.03186
838.125	0.42146	0.39276	0.0287
836.717	0.42807	0.39754	0.03053
835.308	0.43598	0.40564	0.03035
833.9	0.43788	0.40889	0.02899
832.492	0.45489	0.41983	0.03506
831.083	0.46052	0.42827	0.03224
829.675	0.46555	0.43575	0.0298
828.266	0.47668	0.44101	0.03566
826.858	0.48361	0.45098	0.03263
825.449	0.49081	0.45756	0.03325
824.041	0.50343	0.46511	0.03833
822.632	0.50932	0.47231	0.03702
821.224	0.52254	0.48498	0.03756
819.815	0.52895	0.49273	0.03622
818.406	0.53595	0.4964	0.03955
816.998	0.5489	0.50907	0.03983
815.589	0.55198	0.51495	0.03702
814.18	0.56369	0.51918	0.04451
812.772	0.57056	0.52818	0.04238
811.363	0.58018	0.53524	0.04494
809.954	0.59038	0.54251	0.04787
808.545	0.59843	0.55372	0.04471
807.136	0.60805	0.56134	0.04671
805.727	0.61518	0.57263	0.04255
804.318	0.61917	0.57713	0.04204
802.91	0.63121	0.58716	0.04404
801.501	0.63991	0.59284	0.04707
800.092	0.64992	0.60122	0.0487
798.683	0.65319	0.61077	0.04242
797.274	0.6651	0.61472	0.05038
795.865	0.6666	0.62012	0.04648
794.456	0.67458	0.62476	0.04983
793.046	0.68512	0.63687	0.04824
791.637	0.68322	0.64283	0.04039
790.228	0.6914	0.65058	0.04082
788.819	0.69663	0.65494	0.04169
787.41	0.70716	0.65681	0.05035
786	0.70677	0.6609	0.04587
784.591	0.70972	0.67045	0.03926
783.182	0.72058	0.67197	0.0486
781.773	0.72241	0.67661	0.04579
780.363	0.7296	0.68527	0.04434
778.954	0.73202	0.68769	0.04433
777.545	0.73477	0.68998	0.0448
776.135	0.73765	0.68935	0.0483
774.726	0.73844	0.68935	0.04908
773.316	0.74164	0.69884	0.04281
771.907	0.7455	0.69794	0.04757
770.497	0.74524	0.70258	0.04266
769.088	0.75132	0.70424	0.04709
767.678	0.75237	0.70811	0.04426
766.269	0.75093	0.70867	0.04226
764.859	0.75414	0.71511	0.03903
763.45	0.75499	0.71047	0.04452
762.04	0.75656	0.71081	0.04574
760.63	0.75911	0.71594	0.04317
759.221	0.75976	0.71975	0.04002
757.811	0.76447	0.72016	0.04431
756.401	0.76565	0.72431	0.04134
754.991	0.76945	0.72556	0.04389
753.582	0.77723	0.73235	0.04489
752.172	0.77004	0.73041	0.03963
750.762	0.77363	0.74024	0.0334
749.352	0.77815	0.73982	0.03833
747.942	0.78515	0.74709	0.03806
746.532	0.78665	0.74785	0.0388
745.122	0.79365	0.75021	0.04345
743.712	0.79444	0.75907	0.03537
742.302	0.80497	0.76627	0.0387
740.892	0.81465	0.77188	0.04278
739.482	0.81668	0.78046	0.03622
738.072	0.82453	0.7923	0.03223
736.662	0.8316	0.79694	0.03466
735.252	0.83919	0.80982	0.02937
733.842	0.84671	0.81238	0.03433
732.432	0.8543	0.82269	0.03161
731.022	0.85954	0.8292	0.03033
729.612	0.86405	0.838	0.02605
728.201	0.8738	0.84845	0.02535
726.791	0.88636	0.8562	0.03016
725.381	0.89159	0.85932	0.03227
723.971	0.88793	0.865	0.02293
722.56	0.89702	0.87192	0.0251
721.15	0.909	0.8787	0.03029
719.74	0.90468	0.88563	0.01905
718.329	0.91371	0.88597	0.02773
716.919	0.91148	0.8857	0.02579
715.508	0.91488	0.89359	0.02129
714.098	0.91515	0.89179	0.02336
712.688	0.91508	0.89324	0.02184
711.277	0.91665	0.88667	0.02998
709.867	0.90998	0.88944	0.02054
708.456	0.90743	0.89089	0.01654
707.046	0.90415	0.88417	0.01998
705.635	0.90154	0.8785	0.02304
704.224	0.88924	0.8715	0.01773
702.814	0.8823	0.86735	0.01495
701.403	0.87563	0.86153	0.0141
699.992	0.8598	0.85385	0.00595
698.582	0.84985	0.8416	0.00826
697.171	0.84652	0.83523	0.01129
695.76	0.83363	0.82865	0.00498
694.349	0.82349	0.81847	0.00502
692.939	0.82094	0.80871	0.01223
691.528	0.80726	0.80372	0.00354
690.117	0.79967	0.79327	0.0064
688.706	0.79686	0.78171	0.01515
687.295	0.78803	0.77714	0.01089
685.884	0.78535	0.77485	0.01049
684.474	0.7807	0.77285	0.00785
683.063	0.78502	0.7689	0.01612
681.652	0.77808	0.76648	0.01161
680.241	0.78044	0.76987	0.01057
678.83	0.78423	0.77485	0.00938
677.419	0.78868	0.77832	0.01037
676.008	0.80124	0.78406	0.01718
674.596	0.80981	0.79909	0.01073
673.185	0.82061	0.80539	0.01522
671.774	0.83271	0.8247	0.00801
670.363	0.85025	0.84284	0.0074
668.952	0.86516	0.85468	0.01048
667.541	0.87995	0.87227	0.00768
666.13	0.89892	0.88826	0.01066
664.718	0.91057	0.90633	0.00424
663.307	0.92699	0.92454	0.00245
661.896	0.95113	0.937	0.01413
660.485	0.96192	0.95562	0.0063
659.073	0.97455	0.96891	0.00564
657.662	0.99189	0.98103	0.01086
656.251	1	0.98733	0.01267
654.839	0.99778	0.99592	0.00186
653.428	0.99889	1	-0.00111
652.016	0.99908	0.99806	0.00102
650.605	0.99097	0.98685	0.00413
649.193	0.98345	0.98525	-0.00181
647.782	0.96336	0.96379	-0.00042842
646.37	0.9423	0.94759	-0.00529
644.959	0.91351	0.92343	-0.00992
643.547	0.88597	0.89096	-0.00499
642.136	0.85129	0.85724	-0.00595
640.724	0.81276	0.82089	-0.00814
639.313	0.78096	0.7833	-0.00234
637.901	0.73575	0.74418	-0.00843
636.489	0.69192	0.69828	-0.00636
635.078	0.6458	0.65557	-0.00977
633.666	0.60262	0.60759	-0.00497
632.254	0.55375	0.55968	-0.00593
630.843	0.50893	0.51745	-0.00852
629.431	0.4666	0.47348	-0.00688
628.019	0.42283	0.43451	-0.01167
626.607	0.38162	0.39428	-0.01267
625.195	0.34838	0.35489	-0.00651
623.784	0.31645	0.32103	-0.00458
622.372	0.28315	0.28912	-0.00596
620.96	0.25227	0.25838	-0.0061
619.548	0.22395	0.2302	-0.00625
618.136	0.19882	0.20341	-0.00458
616.724	0.17632	0.17952	-0.0032
615.312	0.15839	0.15917	-0.000775857
613.9	0.1366	0.13535	0.00125
612.488	0.11835	0.11437	0.00398
611.076	0.10461	0.09942	0.00519
609.664	0.0897	0.08793	0.00177
608.252	0.07792	0.07969	-0.00177
606.84	0.06837	0.072	-0.00363
605.428	0.05934	0.06487	-0.00553
604.015	0.05254	0.05726	-0.00472
602.603	0.04429	0.05116	-0.00687
601.191	0.03834	0.04196	-0.00362
599.779	0.03402	0.03787	-0.00385
598.367	0.02938	0.03219	-0.00282
596.955	0.02512	0.02769	-0.00257
595.542	0.02113	0.02451	-0.00338
594.13	0.0176	0.02119	-0.00359
592.718	0.01623	0.01932	-0.00309
591.305	0.01335	0.0162	-0.00285
589.893	0.01178	0.01412	-0.00235
588.481	0.00936	0.01198	-0.00262
587.068	0.00929	0.01142	-0.00213
585.656	0.00733	0.00997	-0.00264
584.244	0.00608	0.00831	-0.00222
582.831	0.00543	0.00796	-0.00253
581.419	0.00445	0.00692	-0.00247
580.006	0.00471	0.00782	-0.00311
578.594	0.0036	0.00845	-0.00485
577.181	0.00327	0.00582	-0.00254
575.769	0.00366	0.00713	-0.00347
574.356	0.00373	0.00789	-0.00416
572.943	0.00249	0.00623	-0.00374
571.531	0.00373	0.00748	-0.00375
570.118	0.00321	0.00651	-0.0033
568.706	0.00307	0.00637	-0.00329
567.293	0.00222	0.00672	-0.00449
565.88	0.0017	0.00713	-0.00543
564.468	0.0019	0.00651	-0.00461
563.055	0.00222	0.00665	-0.00442
561.642	0.00203	0.0063	-0.00427
560.229	0.00255	0.00727	-0.00472
558.817	0.00262	0.00651	-0.00389
557.404	0.00236	0.00637	-0.00401
555.991	0.00236	0.00595	-0.0036
554.578	0.00222	0.00547	-0.00324
553.165	0.00137	0.00422	-0.00285
551.752	0.00222	0.00436	-0.00214
550.34	0.00131	0.00402	-0.00271
548.927	0.00164	0.00208	-0.000441397
547.514	0.0015	0.00173	-0.000226079
546.101	0.00216	0.000207699	0.00195
544.688	0.00131	0	0.00131
543.275	0.00124	6.92329e-05	0.00117
541.862	0.000588813	0.00194	-0.00135
540.449	0.00118	0.00332	-0.00215
539.036	0.00209	0.00519	-0.0031
537.623	0.000523389	0.00478	-0.00425
536.21	0.0017	0.00547	-0.00377
534.797	0.00124	0.0054	-0.00416
533.383	0.00183	0.00457	-0.00274
531.97	0.00124	0.00422	-0.00298
530.557	0.0015	0.00554	-0.00403
529.144	0.00157	0.00568	-0.00411
527.731	0.0015	0.00582	-0.00431
526.318	0.00222	0.00616	-0.00394
524.904	0.00118	0.0054	-0.00422
523.491	0.00196	0.00582	-0.00385
522.078	0.0017	0.00498	-0.00328
520.665	0.00137	0.00595	-0.00458
519.251	0.00124	0.00616	-0.00492
517.838	0.000196271	0.00464	-0.00444
516.425	0.000261694	0.00374	-0.00348
515.011	0.00105	0.00609	-0.00505
513.598	0.000261694	0.00464	-0.00438
512.185	0.0015	0.00526	-0.00376
510.771	0.00124	0.00561	-0.00436
509.358	0.00137	0.00512	-0.00375
507.944	0.00071966	0.00395	-0.00323
506.531	0.000327118	0.00457	-0.00424
505.117	0	0.00422	-0.00422
503.704	0.00144	0.00478	-0.00334
502.29	6.54236e-05	0.00395	-0.00388
500.877	0.00177	0.00485	-0.00308

## Sheet: 5b
Wavelength (nm)	0.7 ps	65 ps	700 ps	1500 ps
484.186	-0.29625	-0.25688	-0.25077	-0.21384
485.83	-0.33041	-0.29898	-0.22716	-0.20637
487.473	-0.35402	-0.32986	-0.22299	-0.2112
489.117	-0.36958	-0.35194	-0.23385	-0.22493
490.761	-0.37964	-0.36764	-0.25538	-0.24413
492.405	-0.38672	-0.37939	-0.28319	-0.26542
494.048	-0.39227	-0.39392	-0.3106	-0.28181
495.692	-0.40965	-0.40488	-0.3331	-0.28774
497.335	-0.42287	-0.41374	-0.34876	-0.29692
498.978	-0.44206	-0.43657	-0.36598	-0.30938
500.621	-0.46412	-0.456	-0.37728	-0.31063
502.264	-0.48272	-0.47405	-0.39299	-0.31936
503.907	-0.49967	-0.49247	-0.40696	-0.34166
505.55	-0.51993	-0.50811	-0.42258	-0.35989
507.193	-0.53368	-0.52683	-0.43857	-0.38329
508.836	-0.54692	-0.54374	-0.45469	-0.40025
510.478	-0.56	-0.56164	-0.47054	-0.41718
512.121	-0.57772	-0.57903	-0.48607	-0.43565
513.763	-0.59113	-0.59022	-0.50333	-0.453
515.405	-0.60479	-0.60668	-0.51981	-0.47034
517.048	-0.61774	-0.62449	-0.53605	-0.48332
518.69	-0.63095	-0.64071	-0.55287	-0.49972
520.332	-0.64505	-0.65757	-0.56832	-0.51364
521.973	-0.65778	-0.6722	-0.58193	-0.52886
523.615	-0.66775	-0.68452	-0.59509	-0.54325
525.257	-0.67816	-0.69585	-0.60653	-0.55851
526.898	-0.68672	-0.70553	-0.61818	-0.57115
528.54	-0.69445	-0.713	-0.62759	-0.58566
530.181	-0.69848	-0.71669	-0.63639	-0.59516
531.823	-0.70085	-0.71925	-0.64544	-0.60465
533.464	-0.70342	-0.72243	-0.65469	-0.61449
535.105	-0.705	-0.72788	-0.66378	-0.62449
536.746	-0.70766	-0.73301	-0.6723	-0.63358
538.387	-0.7085	-0.73778	-0.68083	-0.64462
540.027	-0.71093	-0.74391	-0.69047	-0.65563
541.668	-0.7148	-0.75033	-0.70111	-0.66867
543.308	-0.71883	-0.75742	-0.71266	-0.6808
544.949	-0.72477	-0.76475	-0.72407	-0.69436
546.589	-0.72882	-0.77202	-0.73626	-0.70655
548.229	-0.73304	-0.77866	-0.74874	-0.71983
549.869	-0.73872	-0.7863	-0.7592	-0.73155
551.509	-0.74513	-0.79473	-0.76939	-0.74354
553.149	-0.75074	-0.80323	-0.78033	-0.75527
554.789	-0.75512	-0.81126	-0.79104	-0.767
556.429	-0.75968	-0.81937	-0.8002	-0.7788
558.068	-0.76362	-0.8281	-0.81116	-0.79157
559.708	-0.76841	-0.83688	-0.82318	-0.80323
561.347	-0.7725	-0.84671	-0.8355	-0.81511
562.986	-0.77675	-0.85869	-0.84889	-0.82886
564.626	-0.78269	-0.87079	-0.86226	-0.84352
566.265	-0.78969	-0.88213	-0.87632	-0.85634
567.903	-0.7981	-0.89478	-0.89167	-0.87214
569.542	-0.80564	-0.90652	-0.90746	-0.8881
571.181	-0.81392	-0.91678	-0.92201	-0.90374
572.82	-0.82208	-0.92665	-0.93648	-0.92
574.458	-0.83083	-0.93621	-0.95057	-0.93565
576.096	-0.83898	-0.94476	-0.96364	-0.94875
577.735	-0.8459	-0.95317	-0.9749	-0.96073
579.373	-0.85538	-0.96477	-0.98715	-0.97641
581.011	-0.86082	-0.97169	-0.99616	-0.98673
582.649	-0.86337	-0.97601	-1.00186	-0.99262
584.286	-0.86346	-0.97817	-1.00515	-0.99644
585.924	-0.86276	-0.97994	-1.0065	-0.99926
587.562	-0.86061	-0.98004	-1.00846	-1.00083
589.199	-0.85959	-0.98104	-1.01095	-1.00215
590.836	-0.86049	-0.98161	-1.01337	-1.00451
592.474	-0.8628	-0.98285	-1.0192	-1.00754
594.111	-0.86746	-0.98679	-1.02652	-1.01263
595.748	-0.87563	-0.99345	-1.03517	-1.02322
597.385	-0.88026	-0.9965	-1.0386	-1.02881
599.021	-0.88412	-0.99946	-1.04379	-1.03335
600.658	-0.88769	-1.00255	-1.04631	-1.03642
602.295	-0.88975	-1.00656	-1.04757	-1.03995
603.931	-0.88991	-1.00687	-1.04825	-1.04175
605.567	-0.89011	-1.00731	-1.04816	-1.0406
607.203	-0.88955	-1.00508	-1.04679	-1.04053
608.839	-0.88859	-1.00238	-1.04616	-1.04016
610.475	-0.88714	-0.99826	-1.04389	-1.03719
612.111	-0.88653	-0.99251	-1.04025	-1.03574
613.747	-0.8857	-0.98729	-1.03495	-1.03157
615.382	-0.88384	-0.98266	-1.0323	-1.02685
617.018	-0.88311	-0.97957	-1.02694	-1.02257
618.653	-0.88027	-0.97502	-1.02267	-1.01731
620.288	-0.8787	-0.97083	-1.01729	-1.01213
621.924	-0.87652	-0.96757	-1.01218	-1.00567
623.559	-0.87402	-0.96198	-1.00605	-1.00076
625.193	-0.87089	-0.95508	-0.99902	-0.99486
626.828	-0.86594	-0.94631	-0.99013	-0.98676
628.463	-0.86126	-0.93555	-0.98047	-0.97833
630.097	-0.85644	-0.92445	-0.96971	-0.96682
631.732	-0.84931	-0.91367	-0.96008	-0.95402
633.366	-0.84225	-0.90268	-0.94775	-0.94333
635	-0.83324	-0.89188	-0.93492	-0.92974
636.634	-0.82536	-0.88184	-0.91992	-0.91685
638.268	-0.81657	-0.8711	-0.90791	-0.90077
639.901	-0.80689	-0.8592	-0.89516	-0.88642
641.535	-0.79782	-0.84851	-0.8805	-0.87243
643.169	-0.7871	-0.83695	-0.86671	-0.85659
644.802	-0.77884	-0.82386	-0.85389	-0.84181
646.435	-0.77084	-0.8112	-0.84084	-0.82519
648.068	-0.7613	-0.79708	-0.82784	-0.81129
649.701	-0.74987	-0.78448	-0.81387	-0.799
651.334	-0.73861	-0.77373	-0.79899	-0.78615
652.967	-0.7298	-0.76251	-0.78466	-0.77252
654.599	-0.72011	-0.75253	-0.77181	-0.75833
656.232	-0.71048	-0.74303	-0.75876	-0.74685
657.864	-0.70269	-0.73472	-0.74765	-0.73488
659.497	-0.69399	-0.72697	-0.73862	-0.72195
661.129	-0.6874	-0.71718	-0.72898	-0.7106
662.76	-0.67963	-0.70527	-0.71706	-0.6984
664.392	-0.66923	-0.69362	-0.70694	-0.68847
666.024	-0.65931	-0.68481	-0.69613	-0.6771
667.656	-0.64949	-0.67467	-0.68449	-0.66797
669.287	-0.64128	-0.666	-0.67417	-0.65856
670.918	-0.63046	-0.66011	-0.66357	-0.64947
672.55	-0.62108	-0.65456	-0.6545	-0.63908
674.181	-0.61284	-0.64803	-0.6469	-0.63231
675.812	-0.60529	-0.64328	-0.63872	-0.62436
677.442	-0.59852	-0.63741	-0.63349	-0.6175
679.073	-0.59184	-0.63123	-0.62791	-0.61144
680.703	-0.58434	-0.62734	-0.62339	-0.60504
682.334	-0.58052	-0.62208	-0.61775	-0.60021
683.964	-0.573	-0.61627	-0.61261	-0.59737
685.594	-0.56714	-0.61195	-0.60915	-0.59598
687.224	-0.55853	-0.61007	-0.60747	-0.59379
688.854	-0.55236	-0.60442	-0.60489	-0.59089
690.484	-0.547	-0.5993	-0.60143	-0.58971
692.113	-0.54154	-0.59661	-0.59878	-0.58901
693.743	-0.53632	-0.59661	-0.60156	-0.58767
695.372	-0.53179	-0.59652	-0.60162	-0.5864
697.001	-0.52653	-0.59766	-0.60081	-0.58608
698.63	-0.52239	-0.59696	-0.60236	-0.58646
700.259	-0.51578	-0.59813	-0.60372	-0.58731
701.888	-0.51141	-0.59611	-0.60369	-0.58994
703.517	-0.50682	-0.59629	-0.60467	-0.59325
705.145	-0.50252	-0.5929	-0.60537	-0.59461
706.773	-0.49972	-0.59017	-0.60555	-0.59522
708.402	-0.49533	-0.59053	-0.60686	-0.59895
710.03	-0.49293	-0.59443	-0.61408	-0.60355
711.658	-0.49005	-0.59405	-0.61678	-0.60573
713.285	-0.48321	-0.59175	-0.61833	-0.60552
714.913	-0.47609	-0.58721	-0.61779	-0.60251
716.541	-0.46894	-0.58325	-0.61686	-0.59896
718.168	-0.46283	-0.57821	-0.61131	-0.59783
719.795	-0.45613	-0.57531	-0.60805	-0.59832
721.422	-0.44989	-0.57372	-0.60807	-0.59931
723.049	-0.44641	-0.57393	-0.60938	-0.60149
724.676	-0.44495	-0.58031	-0.61409	-0.60702
726.303	-0.4432	-0.58678	-0.62151	-0.61583
727.929	-0.44216	-0.59039	-0.62503	-0.6197
729.555	-0.43953	-0.59221	-0.63115	-0.62352
731.182	-0.43562	-0.59363	-0.63219	-0.62471
732.808	-0.43495	-0.59269	-0.63469	-0.62741
734.434	-0.43164	-0.5938	-0.63585	-0.63055
736.059	-0.42961	-0.5943	-0.63868	-0.63435
737.685	-0.42692	-0.5946	-0.64278	-0.63981
739.311	-0.42493	-0.59619	-0.64626	-0.6462
740.936	-0.423	-0.59705	-0.6516	-0.65401
742.561	-0.41813	-0.59628	-0.65316	-0.66035
744.186	-0.41508	-0.59695	-0.65732	-0.66535
745.811	-0.41255	-0.5965	-0.66338	-0.67357
747.436	-0.40938	-0.5963	-0.66095	-0.67811
749.061	-0.4091	-0.59384	-0.66454	-0.68094
750.685	-0.4062	-0.59487	-0.66604	-0.68157
752.31	-0.40629	-0.5948	-0.66829	-0.68173
753.934	-0.4045	-0.59524	-0.6725	-0.68526
755.558	-0.40145	-0.59718	-0.67573	-0.68775
757.182	-0.3973	-0.5968	-0.68057	-0.69124
758.805	-0.39069	-0.595	-0.68047	-0.69263
760.429	-0.38789	-0.59374	-0.68284	-0.6952
762.052	-0.3862	-0.59334	-0.68202	-0.70143
763.676	-0.38419	-0.59377	-0.67916	-0.70388
765.299	-0.38179	-0.59018	-0.68002	-0.70644
766.922	-0.37956	-0.59029	-0.67975	-0.70687
768.545	-0.37851	-0.59137	-0.6804	-0.70785
770.167	-0.37558	-0.59229	-0.6825	-0.70853
771.79	-0.37045	-0.59307	-0.68112	-0.7073
773.412	-0.36645	-0.58978	-0.68072	-0.70866
775.035	-0.36295	-0.58675	-0.67967	-0.70988
776.657	-0.36223	-0.58332	-0.67979	-0.71064
778.279	-0.36024	-0.58126	-0.67984	-0.71395
779.9	-0.35671	-0.57729	-0.68058	-0.71381
781.522	-0.35348	-0.57353	-0.68125	-0.71532
783.143	-0.34962	-0.57295	-0.68053	-0.7137
784.765	-0.34901	-0.57441	-0.6784	-0.71459
786.386	-0.34482	-0.57617	-0.67681	-0.71076
788.007	-0.34213	-0.5761	-0.6747	-0.7112
789.628	-0.34177	-0.57262	-0.67265	-0.71365
791.249	-0.34214	-0.57211	-0.67129	-0.71401
792.869	-0.33977	-0.57034	-0.66936	-0.71198
794.489	-0.33716	-0.56965	-0.67149	-0.71104
796.11	-0.3346	-0.56507	-0.67129	-0.70617
797.73	-0.3304	-0.56173	-0.66997	-0.69935
799.35	-0.32746	-0.55674	-0.66492	-0.69437
800.969	-0.32578	-0.55483	-0.66029	-0.68684
802.589	-0.32016	-0.55124	-0.65496	-0.68219
804.208	-0.31759	-0.54394	-0.64855	-0.67647
805.828	-0.31559	-0.53656	-0.63955	-0.67285
807.447	-0.31353	-0.5325	-0.63485	-0.67098
809.066	-0.31079	-0.52718	-0.63325	-0.66571
810.685	-0.30907	-0.5247	-0.63093	-0.66368
812.303	-0.30977	-0.52184	-0.6254	-0.65748
813.922	-0.30713	-0.51502	-0.6192	-0.6507
815.54	-0.30589	-0.51268	-0.61098	-0.64669
817.158	-0.30365	-0.50976	-0.60678	-0.63701
818.776	-0.30173	-0.50385	-0.59937	-0.63248
820.394	-0.29906	-0.49734	-0.59284	-0.61984
822.012	-0.29519	-0.49287	-0.58491	-0.61378
823.629	-0.29257	-0.488	-0.58013	-0.60542
825.247	-0.28971	-0.48264	-0.57188	-0.59317
826.864	-0.28792	-0.47852	-0.56561	-0.58273
828.481	-0.28529	-0.47496	-0.55644	-0.56586
830.098	-0.2843	-0.46446	-0.54361	-0.55512
831.715	-0.28168	-0.45632	-0.53066	-0.54625
833.331	-0.28123	-0.44621	-0.52232	-0.5367
834.948	-0.27846	-0.43389	-0.51102	-0.52888
836.564	-0.27382	-0.42298	-0.50041	-0.52079
838.18	-0.2689	-0.41379	-0.49085	-0.50996
839.796	-0.2642	-0.40726	-0.48281	-0.49482
841.411	-0.26023	-0.40433	-0.4768	-0.47384
843.027	-0.2575	-0.40591	-0.47329	-0.44546

## Sheet: 5c
Wavelength (nm)	0.5 ps	50 ps	500 ps	2000 ps
360.396	0.37072	0.29981	0.1098	0.02022
361.214	0.32043	0.25918	0.16814	0.09401
362.032	0.28133	0.23431	0.21037	0.15295
362.849	0.2542	0.22327	0.23921	0.19894
363.666	0.2398	0.22413	0.25737	0.23388
364.484	0.23892	0.23498	0.26756	0.25966
365.301	0.27086	0.25895	0.28008	0.28279
366.118	0.2916	0.28614	0.26991	0.30023
366.935	0.32387	0.29163	0.27506	0.2834
367.753	0.35763	0.33176	0.29145	0.32555
368.57	0.40997	0.35997	0.30495	0.31864
369.387	0.43733	0.37989	0.32354	0.34833
370.204	0.44386	0.40271	0.34993	0.36487
371.021	0.46742	0.43796	0.38902	0.37278
371.838	0.47893	0.46851	0.41344	0.38711
372.654	0.51848	0.50951	0.43986	0.41453
373.471	0.5523	0.55438	0.4752	0.44009
374.288	0.57707	0.60597	0.52071	0.48764
375.105	0.61822	0.6439	0.56521	0.53297
375.921	0.66228	0.69468	0.61729	0.57784
376.738	0.73174	0.75604	0.66834	0.61329
377.554	0.79433	0.81386	0.73098	0.66471
378.371	0.86526	0.87615	0.78309	0.70571
379.187	0.94978	0.94067	0.83783	0.75218
380.004	1.02755	1.00753	0.89269	0.80727
380.82	1.11612	1.07189	0.94496	0.86692
381.636	1.19465	1.14604	1.01742	0.92642
382.453	1.27785	1.22654	1.08727	1.0006
383.269	1.36393	1.31367	1.16022	1.05755
384.085	1.44744	1.39501	1.23344	1.10821
384.901	1.53357	1.4848	1.30339	1.16151
385.717	1.6173	1.56367	1.38103	1.21998
386.533	1.70052	1.63936	1.45032	1.28783
387.349	1.77977	1.70393	1.52367	1.35707
388.165	1.84322	1.77463	1.5817	1.42183
388.981	1.9087	1.83278	1.64614	1.48678
389.796	1.97614	1.90101	1.71831	1.55955
390.612	2.04033	1.97394	1.77811	1.62558
391.428	2.1089	2.04882	1.83687	1.69017
392.243	2.18488	2.12512	1.896	1.75324
393.059	2.27132	2.20227	1.95691	1.81473
393.874	2.37127	2.27971	2.021	1.87458
405.285	2.89704	2.74495	2.44681	2.11148
406.1	2.96799	2.82793	2.52772	2.19871
406.914	3.02147	2.88306	2.58258	2.26256
407.729	3.05993	2.9157	2.61603	2.3061
408.543	3.08585	2.93124	2.63269	2.33238
409.358	3.10169	2.93503	2.63721	2.34445
410.172	3.1178	2.9505	2.64307	2.34825
410.986	3.12244	2.94035	2.6391	2.33745
411.8	3.1177	2.93682	2.63809	2.3277
412.615	3.10142	2.93124	2.6298	2.30374
413.429	3.07094	2.91371	2.61891	2.26515
414.243	3.04516	2.87473	2.59488	2.22489
415.057	2.98593	2.82341	2.5442	2.17263
415.871	2.92411	2.76768	2.47692	2.11635
416.685	2.84268	2.69373	2.40837	2.07987
417.498	2.75509	2.60751	2.32846	2.01942
418.312	2.65904	2.52629	2.24349	1.96086
419.126	2.53717	2.4181	2.15388	1.87964
419.939	2.41395	2.3149	2.06471	1.8056
420.753	2.28391	2.20203	1.96077	1.72942
421.566	2.14788	2.0688	1.84445	1.62612
422.38	2.01797	1.93573	1.73052	1.51798
423.193	1.86123	1.79547	1.60275	1.41975
424.007	1.7011	1.64122	1.45834	1.30653
424.82	1.53045	1.47539	1.32119	1.18706
425.633	1.35366	1.31163	1.17896	1.05148
426.446	1.17015	1.14715	1.03185	0.91795
427.259	0.98792	0.98782	0.88761	0.7934
428.072	0.80881	0.83344	0.74488	0.66792
428.885	0.63572	0.67859	0.60827	0.54452
429.698	0.47185	0.53162	0.47666	0.42242
430.511	0.31901	0.39247	0.35242	0.31144
431.324	0.16083	0.25712	0.23023	0.21203
432.137	0.00928	0.11642	0.10528	0.11011
432.949	-0.14335	-0.0224	-0.01023	0.00422
433.762	-0.29091	-0.15527	-0.12947	-0.10315
434.574	-0.43424	-0.28718	-0.24666	-0.20351
435.387	-0.56849	-0.41613	-0.36363	-0.29991
436.199	-0.69962	-0.54412	-0.47256	-0.39854
437.011	-0.82107	-0.6616	-0.57784	-0.48886
437.824	-0.93193	-0.77276	-0.67537	-0.57312
438.636	-1.03649	-0.87531	-0.774	-0.65587
439.448	-1.13334	-0.97117	-0.86105	-0.72945
440.26	-1.22654	-1.06494	-0.94456	-0.80232
441.072	-1.31635	-1.15348	-1.02209	-0.87576
441.884	-1.39978	-1.23603	-1.09776	-0.93866
442.696	-1.47944	-1.32124	-1.17116	-0.99927
443.508	-1.55277	-1.40283	-1.24356	-1.05826
444.32	-1.62724	-1.48171	-1.31083	-1.1164
445.131	-1.69702	-1.55394	-1.3777	-1.16992
445.943	-1.76067	-1.62569	-1.43828	-1.22279
446.754	-1.82069	-1.68785	-1.50036	-1.27205
447.566	-1.87611	-1.74598	-1.55479	-1.31974
448.377	-1.93316	-1.80112	-1.60672	-1.36594
449.189	-1.98306	-1.85474	-1.65657	-1.40947
450	-2.03483	-1.9063	-1.70429	-1.44889
450.811	-2.08646	-1.95862	-1.75523	-1.48991
451.622	-2.13563	-2.01236	-1.8044	-1.53231
452.433	-2.18552	-2.06783	-1.84978	-1.57455
453.244	-2.22955	-2.11945	-1.89438	-1.61513
454.055	-2.27154	-2.16793	-1.937	-1.65154
454.866	-2.30497	-2.20583	-1.97147	-1.68289
455.677	-2.32921	-2.23184	-1.99631	-1.70266
456.488	-2.34224	-2.24113	-2.00936	-1.71265
457.299	-2.34732	-2.24544	-2.01314	-1.71117
458.109	-2.34263	-2.23465	-2.00772	-1.70137
458.92	-2.32781	-2.22295	-1.99455	-1.6889
459.73	-2.30494	-2.21381	-1.97945	-1.67391
460.541	-2.27935	-2.20337	-1.95778	-1.66652
461.351	-2.25951	-2.19985	-1.94206	-1.6663
462.161	-2.24993	-2.20065	-1.92879	-1.66798
462.971	-2.2328	-2.19445	-1.92991	-1.67083
463.782	-2.21351	-2.17645	-1.93142	-1.66217
464.592	-2.20649	-2.15751	-1.93159	-1.65527
465.402	-2.19824	-2.14256	-1.92059	-1.64277
466.212	-2.1783	-2.13824	-1.91553	-1.62398
467.021	-2.16562	-2.13563	-1.90637	-1.61375
467.831	-2.14383	-2.11579	-1.89751	-1.59247
468.641	-2.11581	-2.10071	-1.88695	-1.57985
469.451	-2.10337	-2.08012	-1.86264	-1.56699
470.26	-2.07825	-2.05377	-1.84426	-1.55656
471.07	-2.05438	-2.02724	-1.83283	-1.54227
471.879	-2.01304	-1.99751	-1.81408	-1.5281
472.689	-1.99355	-1.97401	-1.78172	-1.51265
473.498	-1.97039	-1.92041	-1.75327	-1.46747
474.307	-1.93227	-1.91252	-1.72496	-1.43809
475.116	-1.90518	-1.87962	-1.68161	-1.39739
475.925	-1.85616	-1.83243	-1.63912	-1.34332
476.734	-1.81878	-1.791	-1.60191	-1.29137
477.543	-1.78539	-1.74739	-1.56278	-1.26767
478.352	-1.74587	-1.69495	-1.54641	-1.2529
479.161	-1.71603	-1.67823	-1.52644	-1.21453
479.97	-1.65451	-1.65221	-1.49389	-1.21
480.778	-1.62386	-1.60204	-1.48425	-1.21478
481.587	-1.60888	-1.54775	-1.47268	-1.21773
482.395	-1.57759	-1.52001	-1.44338	-1.21846
483.204	-1.5556	-1.47793	-1.40212	-1.21163
484.012	-1.50898	-1.44326	-1.36684	-1.17899
484.82	-1.49575	-1.44919	-1.33629	-1.16373
485.629	-1.47178	-1.4513	-1.32478	-1.15241
486.437	-1.46299	-1.42859	-1.30705	-1.13412
487.245	-1.44235	-1.43188	-1.29657	-1.09636
488.053	-1.40719	-1.41987	-1.27225	-1.10679
488.861	-1.39104	-1.3971	-1.2585	-1.10464
489.669	-1.38026	-1.37541	-1.25167	-1.10549
490.476	-1.36208	-1.33313	-1.24585	-1.07763
491.284	-1.35494	-1.32578	-1.2414	-1.08522
492.092	-1.36218	-1.35189	-1.26149	-1.08518
492.899	-1.41599	-1.42713	-1.29942	-1.12887
493.707	-1.47337	-1.49174	-1.35857	-1.15809
494.514	-1.5526	-1.55608	-1.41156	-1.2163
495.321	-1.62596	-1.62894	-1.49241	-1.27374
496.129	-1.69487	-1.71004	-1.54192	-1.33376
496.936	-1.74292	-1.76027	-1.58727	-1.35831
497.743	-1.7706	-1.79166	-1.61817	-1.3697
498.55	-1.77271	-1.80049	-1.63032	-1.36859
499.357	-1.74409	-1.78302	-1.61942	-1.3557
500.164	-1.67956	-1.73553	-1.58117	-1.3317
--	--	--	--	--
--	--	--	--	--
--	--	--	--	--
--	--	--	--	--
--	--	--	--	--
--	--	--	--	--
--	--	--	--	--
--	--	--	--	--
--	--	--	--	--
--	--	--	--	--
--	--	--	--	--
--	--	--	--	--
--	--	--	--	--
--	--	--	--	--
--	--	--	--	--
--	--	--	--	--
--	--	--	--	--
--	--	--	--	--
--	--	--	--	--
--	--	--	--	--
--	--	--	--	--
--	--	--	--	--
--	--	--	--	--
--	--	--	--	--
--	--	--	--	--
--	--	--	--	--

## Sheet: 5d
Wavelength (nm)	0.9 ps	5 ps	20 ps	2000 ps
360.396	-0.09274	-0.04687	-0.08372	-0.04489
361.214	-0.10225	-0.00417	-0.05439	-0.04948
362.032	-0.06853	-0.00213	-0.01747	-0.05133
362.849	-0.0529	-0.000581011	-0.01083	-0.05039
363.666	-0.05043	0.00131	-0.03891	-0.0466
364.484	-0.04347	0.01642	-0.02614	-0.0399
365.301	-0.02636	0.00893	-0.00239	-0.03291
366.118	-0.00646	0.02797	0.01262	-0.01232
366.935	0.0165	0.03818	0.00509	-0.000321224
367.753	0.01566	0.03848	0.01717	0.01781
368.57	0.01415	0.03014	0.03862	0.0301
369.387	0.02867	0.05653	0.05421	0.05281
370.204	0.05241	0.06887	0.05579	0.07544
371.021	0.05044	0.07251	0.06114	0.09203
371.838	0.05631	0.08361	0.08394	0.1062
372.654	0.06914	0.11143	0.10341	0.12769
373.471	0.09613	0.12267	0.12442	0.1514
374.288	0.11038	0.12791	0.1408	0.16981
375.105	0.12061	0.14332	0.15325	0.18481
375.921	0.137	0.16899	0.16908	0.20524
376.738	0.15352	0.18988	0.18733	0.22951
377.554	0.16869	0.19645	0.21461	0.25553
378.371	0.17502	0.20708	0.22244	0.28497
379.187	0.19386	0.2307	0.24881	0.30445
380.004	0.22026	0.25578	0.27498	0.32753
380.82	0.25443	0.27665	0.30121	0.35549
381.636	0.28012	0.30094	0.32085	0.38417
382.453	0.29534	0.3248	0.34475	0.40627
383.269	0.31305	0.34365	0.37204	0.4288
384.085	0.33082	0.36002	0.40131	0.45816
384.901	0.36034	0.384	0.43203	0.48579
385.717	0.3913	0.40466	0.45452	0.51526
386.533	0.42243	0.43215	0.47941	0.54665
387.349	0.43912	0.44482	0.50023	0.58039
388.165	0.45763	0.46092	0.52265	0.6169
388.981	0.48323	0.50771	0.56243	0.65663
405.285	0.83037	0.9069	0.96326	1.11133
406.1	0.83668	0.90092	0.943	1.12147
406.914	0.84479	0.90086	0.968	1.12727
407.729	0.84969	0.90832	0.99044	1.12964
408.543	0.84418	0.91457	0.99681	1.12952
409.358	0.8524	0.93221	0.99336	1.12782
410.172	0.84872	0.9342	0.98684	1.13179
410.986	0.83894	0.92167	0.9906	1.12241
411.8	0.8379	0.91305	0.99385	1.11957
412.615	0.84679	0.90534	1.00229	1.12129
413.429	0.84742	0.91736	1.0014	1.12453
414.243	0.82717	0.92069	0.99953	1.12779
415.057	0.81912	0.91383	0.98883	1.12655
415.871	0.81546	0.89933	0.97344	1.12099
416.685	0.81067	0.88454	0.9651	1.11338
417.498	0.7966	0.87761	0.95059	1.1042
418.312	0.78557	0.86723	0.93354	1.087
419.126	0.77935	0.85466	0.91201	1.07057
419.939	0.75715	0.82943	0.89655	1.05318
420.753	0.74176	0.81023	0.89011	1.03489
421.566	0.71998	0.79211	0.86717	1.02127
422.38	0.69853	0.77429	0.8483	1.01147
423.193	0.6734	0.75212	0.81992	0.99174
424.007	0.65649	0.72478	0.79801	0.96252
424.82	0.63146	0.70289	0.76377	0.92892
425.633	0.59281	0.66376	0.72586	0.89097
426.446	0.54558	0.6181	0.68036	0.85147
427.259	0.50779	0.57878	0.6378	0.81453
428.072	0.48723	0.55961	0.6165	0.77414
428.885	0.4726	0.5408	0.58276	0.73767
429.698	0.4427	0.49941	0.55169	0.70833
430.511	0.40834	0.46003	0.51564	0.67631
431.324	0.37078	0.42434	0.4906	0.64038
432.137	0.34037	0.40497	0.44907	0.60071
432.949	0.31384	0.3663	0.41415	0.56014
433.762	0.28587	0.33465	0.37434	0.52592
434.574	0.25712	0.30402	0.33998	0.492
435.387	0.23326	0.27594	0.30136	0.45729
436.199	0.20674	0.23403	0.26913	0.42229
437.011	0.16458	0.19605	0.2408	0.38564
437.824	0.12251	0.15324	0.21704	0.35507
438.636	0.10149	0.12838	0.18007	0.3196
439.448	0.0845	0.10467	0.14255	0.28402
440.26	0.06425	0.08671	0.11403	0.24871
441.072	0.02947	0.05588	0.09157	0.21634
441.884	0.00682	0.04011	0.0594	0.18662
442.696	-0.01623	0.01311	0.03974	0.15679
443.508	-0.0351	-0.01357	0.02658	0.13132
444.32	-0.06076	-0.03967	0.00254	0.10335
445.131	-0.0709	-0.04958	-0.02858	0.07846
445.943	-0.082	-0.0671	-0.04873	0.06299
446.754	-0.09273	-0.08245	-0.0627	0.04679
447.566	-0.10974	-0.09713	-0.08409	0.03266
448.377	-0.12325	-0.1076	-0.09826	0.01913
449.189	-0.13928	-0.1224	-0.10748	0.00793
450	-0.15408	-0.13232	-0.1154	-0.00304
450.811	-0.1566	-0.14087	-0.12507	-0.01502
451.622	-0.16606	-0.1463	-0.13976	-0.02384
452.433	-0.16882	-0.14842	-0.14694	-0.04004
453.244	-0.17098	-0.15342	-0.15833	-0.0464
454.055	-0.1731	-0.16533	-0.16747	-0.04815
454.866	-0.1781	-0.16873	-0.17299	-0.05486
455.677	-0.18208	-0.17057	-0.16649	-0.06268
456.488	-0.18146	-0.16782	-0.16631	-0.06732
457.299	-0.19248	-0.1664	-0.16703	-0.07278
458.109	-0.1857	-0.16706	-0.17277	-0.07445
458.92	-0.18459	-0.17333	-0.17019	-0.08142
459.73	-0.18094	-0.17277	-0.16345	-0.07807
460.541	-0.18296	-0.16384	-0.17678	-0.06847
461.351	-0.18657	-0.17211	-0.19021	-0.06652
462.161	-0.18054	-0.17687	-0.18082	-0.06142
462.971	-0.16822	-0.16452	-0.15435	-0.06066
463.782	-0.15284	-0.15057	-0.15876	-0.07564
464.592	-0.17719	-0.14699	-0.19346	-0.07583
465.402	-0.18397	-0.15526	-0.21845	-0.08229
466.212	-0.20379	-0.16202	-0.21309	-0.07847
467.021	-0.15125	-0.16732	-0.17127	-0.08413
467.831	-0.12782	-0.1696	-0.16054	-0.0797
468.641	-0.12957	-0.1736	-0.15877	-0.06734
469.451	-0.18453	-0.16655	-0.17522	-0.06981
470.26	-0.18613	-0.17224	-0.19778	-0.06403
471.07	-0.14287	-0.16359	-0.18557	-0.06161
471.879	-0.11308	-0.17923	-0.14492	-0.0837
472.689	-0.1582	-0.16632	-0.10922	-0.07895
473.498	-0.18431	-0.1635	-0.13922	-0.07943
474.307	-0.17897	-0.14895	-0.15539	-0.09286
475.116	-0.17958	-0.16131	-0.14143	-0.10355
475.925	-0.21758	-0.18295	-0.12553	-0.12248
476.734	-0.19093	-0.16662	-0.09663	-0.11696
477.543	-0.16334	-0.16093	-0.11681	-0.10271
478.352	-0.15429	-0.15387	-0.148	-0.10342
479.161	-0.12765	-0.17167	-0.20078	-0.08794
479.97	-0.15054	-0.16645	-0.15709	-0.08465
480.778	-0.19448	-0.18093	-0.12962	-0.09518
481.587	-0.22871	-0.20009	-0.11782	-0.11224
482.395	-0.19667	-0.19039	-0.19501	-0.13715
483.204	-0.18873	-0.18759	-0.19469	-0.15378
484.012	-0.18316	-0.18637	-0.18666	-0.16648
484.82	-0.18475	-0.19182	-0.16806	-0.15734
485.629	-0.15475	-0.18961	-0.22284	-0.14179
486.437	-0.16515	-0.18744	-0.22589	-0.14478
487.245	-0.17666	-0.1831	-0.24855	-0.13621
488.053	-0.21484	-0.20697	-0.2534	-0.1311
488.861	-0.17599	-0.22942	-0.25549	-0.14466
489.669	-0.19829	-0.22321	-0.27275	-0.16239
490.476	-0.18597	-0.21326	-0.26238	-0.16161
491.284	-0.21509	-0.21743	-0.25028	-0.17471
492.092	-0.21027	-0.21703	-0.22738	-0.1705
492.899	-0.23216	-0.23302	-0.2533	-0.17505
493.707	-0.21412	-0.24855	-0.25436	-0.16946
494.514	-0.21014	-0.25387	-0.27197	-0.1811
495.321	-0.23223	-0.25441	-0.26564	-0.18463
496.129	-0.2482	-0.25088	-0.25507	-0.17679
496.936	-0.23091	-0.22928	-0.24547	-0.17874
497.743	-0.23627	-0.21878	-0.24288	-0.18414
498.55	-0.2583	-0.22967	-0.25212	-0.19391
499.357	-0.27561	-0.2398	-0.26886	-0.20895
500.164	-0.24588	-0.21987	-0.26181	-0.23015
				--
				--
				--
				--
				--
				--
				--
				--
				--
				--
