# Supplementary material for: Intrinsic intermolecular photoinduced charge separation in organic radical semiconductors
Source: Nat Mater. 2025 Sep 30;25(1):100–6. doi: 10.1038/s41563-025-02362-z (PMC12747885; doi:10.1038/s41563-025-02362-z)
Supplement: Supplementary file 5 — Source data for Fig. 6. [file 41563_2025_2362_MOESM5_ESM.xlsx]

## Sheet: 6b P3TTM
Voltage (V)	light_withoutC60	Voltage (V)	dark_withoutC60	Voltage (V)	light_withC60	Voltage (V)	dark_withC60
-20	49.8073	-20	0.25476	-20	40.6238	-20	0.29936
-19.5	49.178	-19.5	0.22811	-19.5	40.2136	-19.5	0.24166
-19	48.3229	-19	0.20255	-19	39.8498	-19	0.20223
-18.5	47.6442	-18.5	0.16107	-18.5	39.496	-18.5	0.16765
-18	46.9707	-18	0.13649	-18	39.1393	-18	0.14183
-17.5	46.4004	-17.5	0.11573	-17.5	38.7887	-17.5	0.11918
-17	45.8473	-17	0.09932	-17	38.4296	-17	0.10044
-16.5	45.2287	-16.5	0.08591	-16.5	38.0633	-16.5	0.08774
-16	44.5807	-16	0.07099	-16	37.6833	-16	0.07105
-15.5	43.8862	-15.5	0.05907	-15.5	37.2873	-15.5	0.05852
-15	43.1444	-15	0.05239	-15	36.8782	-15	0.04884
-14.5	42.2922	-14.5	0.04249	-14.5	36.4378	-14.5	0.04062
-14	41.4293	-14	0.03635	-14	35.9742	-14	0.03349
-13.5	40.4891	-13.5	0.03139	-13.5	35.478	-13.5	0.02764
-13	39.478	-13	0.02618	-13	34.9424	-13	0.02271
-12.5	38.3684	-12.5	0.02256	-12.5	34.3671	-12.5	0.01871
-12	37.1827	-12	0.01876	-12	33.7413	-12	0.01578
-11.5	35.8956	-11.5	0.01592	-11.5	33.0604	-11.5	0.01356
-11	34.5093	-11	0.03004	-11	32.312	-11	0.01076
-10.5	33	-10.5	0.01818	-10.5	31.4847	-10.5	0.00896
-10	31.3567	-10	0.01379	-10	30.5742	-10	0.00732
-9.5	29.5767	-9.5	0.01234	-9.5	29.5629	-9.5	0.00597
-9	27.6444	-9	0.00997	-9	28.4433	-9	0.00481
-8.5	25.5562	-8.5	0.00809	-8.5	27.1916	-8.5	0.00388
-8	23.2978	-8	0.00677	-8	25.7989	-8	0.00313
-7.5	20.8697	-7.5	0.00618	-7.5	24.2527	-7.5	0.00247
-7	18.3652	-7	0.00439	-7	22.5407	-7	0.00194
-6.5	15.8106	-6.5	0.0035	-6.5	20.5949	-6.5	0.00149
-6	13.279	-6	0.00274	-6	18.5523	-6	0.00113
-5.5	10.8692	-5.5	0.00213	-5.5	16.377	-5.5	0.000826836
-5	8.66333	-5	0.00157	-5	14.1104	-5	0.000607402
-4.5	7.06016	-4.5	0.00117	-4.5	11.8261	-4.5	0.00041308
-4	5.57876	-4	0.000913593	-4	9.60944	-4	0.000288431
-3.5	4.251	-3.5	0.000689324	-3.5	7.55616	-3.5	0.000193412
-3	3.08862	-3	0.000492424	-3	5.7444	-3	0.000115322
-2.5	2.2332	-2.5	0.00035194	-2.5	4.23111	-2.5	6.93091e-05
-2	1.43307	-2	0.0002461	-2	3.03147	-2	3.23018e-05
-1.5	0.94332	-1.5	0.000167135	-1.5	2.1223	-1.5	8.96711e-06
-1	0.58722	-1	9.43407e-05	-1	1.45664	-1	2.35311e-06
-0.5	0.33767	-0.5	3.46069e-05	-0.5	0.97056	-0.5	7.32524e-06
0	0.17187	0	7.16982e-06	0	0.59247	0	1.30501e-05
0.5	0.06696	0.5	5.13207e-05	0.5	0.24226	0.5	8.41051e-05
1	0.00507	1	0.000497133	1	0.05629	1	0.00813
1.5	0.03071	1.5	0.00923	1.5	0.42041	1.5	0.08343
2	0.0916	2	0.03904	2	0.95853	2	0.28718
2.5	0.71755	2.5	0.11275	2.5	1.72629	2.5	0.64722
3	0.91795	3	0.2887	3	2.84407	3	1.20485

## Sheet: 6b rubrene
Voltage (V)	light_withoutC60	Voltage (V)	dark_withoutC60	Voltage (V)	light_withC60	Voltage (V)	dark_withC60
-20	0.46578	-20	0.19356	-20	3.93827	-20	0.18693
-19.5	0.40069	-19.5	0.17872	-19.5	3.81342	-19.5	0.15222
-19	0.34433	-19	0.16179	-19	3.70189	-19	0.14277
-18.5	0.30272	-18.5	0.13666	-18.5	3.60676	-18.5	0.12133
-18	0.27157	-18	0.12587	-18	3.53238	-18	0.10736
-17.5	0.25786	-17.5	0.12303	-17.5	3.45064	-17.5	0.09273
-17	0.23463	-17	0.11546	-17	3.37036	-17	0.07918
-16.5	0.23189	-16.5	0.10219	-16.5	3.29098	-16.5	0.07343
-16	0.18846	-16	0.08874	-16	3.2198	-16	0.06365
-15.5	0.1692	-15.5	0.07932	-15.5	3.14949	-15.5	0.05561
-15	0.16005	-15	0.06759	-15	3.08527	-15	0.0464
-14.5	0.15157	-14.5	0.06411	-14.5	3.015	-14.5	0.04565
-14	0.12637	-14	0.05734	-14	2.94827	-14	0.03687
-13.5	0.11481	-13.5	0.04752	-13.5	2.88442	-13.5	0.03292
-13	0.10549	-13	0.04185	-13	2.81798	-13	0.02485
-12.5	0.0901	-12.5	0.0309	-12.5	2.75247	-12.5	0.02093
-12	0.08256	-12	0.02585	-12	2.6872	-12	0.01871
-11.5	0.07382	-11.5	0.02182	-11.5	2.62556	-11.5	0.01542
-11	0.06281	-11	0.01815	-11	2.55784	-11	0.01578
-10.5	0.05349	-10.5	0.01477	-10.5	2.4924	-10.5	0.01051
-10	0.04846	-10	0.01234	-10	2.4298	-10	0.00898
-9.5	0.04135	-9.5	0.00991	-9.5	2.36322	-9.5	0.00738
-9	0.03724	-9	0.00827	-9	2.29309	-9	0.00613
-8.5	0.03	-8.5	0.0064	-8.5	2.2234	-8.5	0.0056
-8	0.02568	-8	0.00514	-8	2.14982	-8	0.0045
-7.5	0.02167	-7.5	0.004	-7.5	2.07127	-7.5	0.00426
-7	0.01832	-7	0.00327	-7	1.98962	-7	0.0029
-6.5	0.01539	-6.5	0.00251	-6.5	1.90321	-6.5	0.00206
-6	0.01313	-6	0.00187	-6	1.81113	-6	0.00164
-5.5	0.01066	-5.5	0.00151	-5.5	1.71322	-5.5	0.00125
-5	0.00861	-5	0.00106	-5	1.60916	-5	0.000981149
-4.5	0.00692	-4.5	0.000846056	-4.5	1.49855	-4.5	0.000764598
-4	0.00547	-4	0.000632162	-4	1.38113	-4	0.000577704
-3.5	0.0043	-3.5	0.00045366	-3.5	1.25712	-3.5	0.000433667
-3	0.00328	-3	0.000318591	-3	1.12634	-3	0.000312149
-2.5	0.00244	-2.5	0.000212268	-2.5	0.98896	-2.5	0.000219718
-2	0.00175	-2	0.000137385	-2	0.84533	-2	0.000143219
-1.5	0.00122	-1.5	7.90611e-05	-1.5	0.69622	-1.5	7.68296e-05
-1	0.000800653	-1	4.01929e-05	-1	0.54384	-1	2.79813e-05
-0.5	0.000466329	-0.5	1.23035e-05	-0.5	0.39267	-0.5	6.76349e-06
0	0.000234476	0	2.4508e-06	0	0.25053	0	7.74453e-05
0.5	5.90589e-05	0.5	1.702e-05	0.5	0.11899	0.5	0.000335778
1	0.000192748	1	4.94564e-05	1	0.11579	1	0.07936
1.5	0.000496758	1.5	0.000115164	1.5	0.51194	1.5	0.43873
2	0.00107	2	0.000214644	2	0.84133	2	0.78897
2.5	0.0048	2.5	0.00156	2.5	1.12348	2.5	1.07052
3	0.02166	3	0.01149	3	1.49752	3	1.40482
